# Supplementary material for: KRAB-zinc finger protein gene expansion in response to active retrotransposons in the murine lineage
Source: eLife. 2020 Jun 1;9:e56337. doi: 10.7554/eLife.56337 (PMC7289599; doi:10.7554/eLife.56337)
Supplement: Figure 4—source data 2. [file elife-56337-fig4-data2.txt]

>mm9_chr1_3145940_3146060_+ RLTRETN_Mm
tgtagtctcccctcccccagcctgaaacctgcttgctcggggtggagctt
cctgctcattcgttctgccacgcccactgctggaacctgaggagccacac
acgtgcacctttctactgga
>mm9_chr1_3270196_3270316_+ RLTRETN_Mm
tatagtctcccctcccccagcctgaaacctgcttgctcaggggtggagct
tcctgctcattcgttctgccacgcccactgctagaacctgcggagccaca
cacgtgcacctttctactgg
>mm9_chr1_3789008_3789128_- RLTRETN_Mm
tgtagtctcccctcccccagcctgaaacctgcttgctcaggggtggagct
tcctgctcattcattctgccacacccactgctggaacctgccgctttgct
gttggtgccaccacgtgctc
>mm9_chr1_5251148_5251268_- RLTRETN_Mm
ccccccccagcctgaaatctggctgatcaggtttgactgttagcaataag
agaacatcaggggtggagcctgccaccctattgttctgccactcccactg
ctactacctgccacctagct
>mm9_chr1_5671991_5672111_+ RLTRETN_Mm
tgtagtctcccctcccctagcctgaaatctgcttgctcaggggtggagct
tcctgctcattcgttctgccacgcccactgctggaacctgcggagccaca
cacgtgcacctttctattgg
>mm9_chr1_5999308_5999428_- RLTRETN_Mm
tgtagtctcccctcccccagcctgaaacctgcttgctcaggggtggagct
tcctgctcattcgttctgccacgcccactgctggaacctgcggagccaca
cacgtgcacctttctactgg
>mm9_chr1_7471857_7471977_+ RLTRETN_Mm
tgtagtctcccctcccccagcctgaaacctgcttgctcggggtggagctt
cctgctcattcgttctgccacgcccactgctggaacctgaggagccacac
acgtgcacctttctactgga
>mm9_chr1_7610786_7610906_+ RLTRETN_Mm
tgtagtctcccctcccctagcctgaaacctgcttgctcggggtggagctt
cctgctcattcgctctgccacgcccactgctggaacctgaggagccacac
acgtgcacctttctactgga
>mm9_chr1_7939882_7940002_+ RLTRETN_Mm
tgtagtctcccctcccctagcctgaaacctgcttgctcggggtggagctt
cctgctcattcgttctgccacgcccactgctggaacctgaggagcaacac
acatgcacctttctactgga
>mm9_chr1_10807150_10807270_- RLTRETN_Mm
tgtagtctcccctcccccagcctgaaaccagcttgctcggggtggagctt
cctgctcattcgttctgccacgcccactgctggaacctgaggagccacac
acgtgcacctttctactgga
>mm9_chr1_11609633_11609753_- RLTRETN_Mm
tgtagtctcccctcccccagcctgaaacctgcttgctcggggtggagctt
cctgctcattcgttctgccacgcccactgctggaacctgcggagccacac
ccgtgcacctttctactgga
>mm9_chr1_13808612_13808732_+ RLTRETN_Mm
tgtagtctcccctcccccagcctgaaacctgcttgctcggggtggagctt
cctgctcattcgttctgccacgcccactgctggaacctgaggagccacac
acatgcacctttctactgga
>mm9_chr1_15857636_15857756_+ RLTRETN_Mm
tgtagtctcccctcccccagcctgaaacctgcttgctcaggggtggagct
tcctgctcattcgttctgccacgcccactgctagaacctgcggagccaca
cacgtgcacctttctactgg
>mm9_chr1_16927075_16927195_- RLTRETN_Mm
tgtagtctcccctcccccagcctgaaacctgcttgctcaggggtggagct
tcctgctcattcgttctgccatgcccactgctggaacctgcggagccaca
cacgtgcacctttctactgg
>mm9_chr1_17212696_17212816_- RLTRETN_Mm
tgtagtctcccctcctccagcctgaaacctgcttgctcaggggtggagct
tcctgctcattcgttctgccatgcccactgctagaacctgccgctttgct
gttggtgccacacacgtgca
>mm9_chr1_17658792_17658912_- RLTRETN_Mm
tgtagtctcccctcccccagcctgaaacctgcttgctcaggggtggagct
tcccgctcaatctttctgccacgcccactgctggaacctgccgccttgct
gttccaaagccgtcacgtga
>mm9_chr1_27543956_27544076_+ RLTRETN_Mm
tgtaacccccccagcctgaaatctggctgatcaggtttgactgttagcat
taggaaagcattgggggtggagcctgccaccctatcattctgccactccc
actgctacttcctgccgcct
>mm9_chr1_44877838_44877958_- RLTRETN_Mm
tgtagtctcccctcccccagcctgaaacctgcttgctcaggggtggagct
tcctgctcattcgttctgccacgcccactgctggaacctgaggagccaca
cacgtgcacctttctactgg
>mm9_chr1_46312185_46312305_- RLTRETN_Mm
tgtaacctcccctccccagcctgaaacctgtttgctcaggtttcagtgtt
agagagcatcagggtggagcttgctgccctattgtcctgccactcccact
gccactgcttgccaactagc
>mm9_chr1_48708426_48708546_- RLTRETN_Mm
tgtaacctccccacactcagcctgaaacctggctgatcaagtttcactgt
tagtgtgaagaaagcatggggcagagcctgccaccctatagtcctgccat
tcccactgctgctgcctgcc
>mm9_chr1_50071690_50071810_+ RLTRETN_Mm
tgtaacctcccctccccagcctgaaacctgtttgttcaggtttcagcctt
agagagcattgtggcagagcttgctgccctatcatcctggcactccctct
gctgctgcctgctaactagc
>mm9_chr1_50074120_50074240_+ RLTRETN_Mm
tgtaacctcccctccccagcctgaaacctgtttgttcaggtttcagcctt
agagagcattgtggcagagcttgctgccctatcatcctggcactccctct
gctgctgcctgctaactagc
>mm9_chr1_60843368_60843488_- RLTRETN_Mm
tgtagtctcccctcccccagcctgaaacctgcttgctcaggggtggagct
tcctgctcattcgttctgtcacgcccactgctggaacctgcagagccaca
cacgtgcacttttctactgg
>mm9_chr1_72295030_72295150_+ RLTRETN_Mm
tgtagtctcccctcccctagtctgaaacctgcttgctcaggggtggagct
tcccactcaatcgttctgccacgcccactgctggagcctgtcactttcct
gttctgaagccatcacatgg
>mm9_chr1_81640196_81640316_- RLTRETN_Mm
tgtagtctcccctcccccagcctgaaacctgcttgctcaggggtggagct
tcctgctcattcgttctgccacacccactgctggaacctgccgctttgct
gtttggagccacacacatgc
>mm9_chr1_90009502_90009622_- RLTRETN_Mm
tatagtctcccatcccccagcctgaaacctgcttgctcaggggtggaact
tcctgctcaatcgttctgccacgcccactgctggaacctgccactttgca
gtttgtacccatacacatgg
>mm9_chr1_90468756_90468876_+ RLTRETN_Mm
tgtagcctcctcacccccagcctggaacctgctggctcaggggtggagtt
tcctgctcattcgttctgccacgcccactcctggaccgtgcagctttgct
gcttggagccacacatgtgt
>mm9_chr1_90470077_90470197_+ RLTRETN_Mm
ctgcttggagccacacacgtgttcaccctactactggaccccgagaccag
ttggcgggaatcggattccctcccccttcctttataactgaatgtcggaa
atagtaaaattgagctttga
>mm9_chr1_90993536_90993656_- RLTRETN_Mm
tgtagtctcccctcccctagcctgaaacctgcttgctcggggtggagctt
cctgctcattcgttctgccacgcccactgctaaaacctgaggagccacac
acgtgcacctttctactgga
>mm9_chr1_93032296_93032416_+ RLTRETN_Mm
tgtagtctcccctcccccagcctaaaacctgcttgctcggggtagagctt
cctgctcattcgttctgccacgcccactgctgaaacctgaagagccacac
acgtacacctttctactgaa
>mm9_chr1_97398289_97398409_+ RLTRETN_Mm
tgtagtctcccctcccccagcctgaaacctgcttgctcaggggtggagct
tcctgctcattcgttctgccacgcccactgctggaacctgcggagccata
cacgtgcacctttctactgg
>mm9_chr1_102751103_102751223_- RLTRETN_Mm
tgtagtctcccctcccccagcctgaaacctgcttgctcaggggtggagct
tcctgctcattcgttctgccacacccactgctggaccatgccactttgct
gttggtgccaccacgtgctc
>mm9_chr1_113592982_113593102_+ RLTRETN_Mm
tgtagtctcccctcccccagcctgaaacctgcttgctcggggtggagctt
cctgctcattcgttctgccacgcccactgctggaacctgaggagccacac
acgtgcacctttctactgga
>mm9_chr1_136301847_136301967_+ RLTRETN_Mm
tgtagtctcccctcccccagcctgaaacctgcttgctcggggtggagctt
cctgctcattcgttctaccacgcccactgctggaacctgaggagccacac
acgtgcacctttctactgga
>mm9_chr1_152034231_152034351_- RLTRETN_Mm
tgtagtctcccctcccccagcctgaaacctgcttgctcaggggtggagct
tctcgctcaatagttctgtcatgcccactgctggaacgtgccgctttgct
gtttggagccatacttgtgg
>mm9_chr1_154925251_154925371_- RLTRETN_Mm
tgtagtctcccctcccccagcctgaaacctgcttgctcaggggtggagct
tcctgctcattcgttctgccacgcccactgctggaacctgcggagccaca
cacgtgcacctttctactgg
>mm9_chr1_158452489_158452609_- RLTRETN_Mm
tgtagtctcccctcccccagcctgaaacctgcttgctcaggggtggagct
tcctgctcatttgttctgccacgcccactgctagaacctgcggctttgct
gttccgaagccatcatgtgc
>mm9_chr1_167101919_167102039_- RLTRETN_Mm
tgtagtctcccctcccctagcctgaaacctgcttgctcaggggtggagct
tcctgctcattcggtctgccacacccactgctggaacctgcggagccaca
cacgtgcacctttctactgg
>mm9_chr1_173787490_173787610_- RLTRETN_Mm
tgtagtctcccctcccccagcctgaaacctgcttgctcggggtggagctt
cctgctcattcgttctgccacgcccactgctggaacctgaggagccacac
acgtgcacctttctactgga
>mm9_chr1_175800700_175800820_+ RLTRETN_Mm
tgtaacctcccctccccagcctgaaacctgtttgctcaggtttcaatgtt
agagagcatcagggcagagcttgctgccctattgtcctgtcactcccact
gctgctgcctgccacctagc
>mm9_chr1_176224514_176224634_+ RLTRETN_Mm
tgtagtctcccctcccctagcctgaaacctgcttgctcggggtggagctt
cctgctcattcgttctgccacgcccactgctggaacctgaggagccacac
acgtgcacctttctactgga
>mm9_chr1_192966330_192966450_- RLTRETN_Mm
cctgcttgctcaggggtggagcttcctgctcaacctttctgccacaccta
ctgctggaacctgccgctttgctgtccgaagccatcacgtgatcaccctg
ctactggatcccaagattat
>mm9_chr1_197081006_197081126_- RLTRETN_Mm
tgtagtctcccctcccccagcctgaagcctgcttgctcggggtggagctt
cctgctcattcgttctgccacgcccactgctggaacctgaggagccacac
acgtgcacctttctactgga
>mm9_chr2_4870892_4871012_+ RLTRETN_Mm
tgtagtctcccctcctccaacctgaaacctgcttgctcaggggtggagca
acctgcttgctcaggggtggagcttcctgctcattcgttctgccacgccc
actgctggaacctgccgctt
>mm9_chr2_8113212_8113332_+ RLTRETN_Mm
tgtagtctcccctctcccagcctgaaacctgcttgctcaggggtggagtt
tcctgctcattcgttctgccatgcccaccgctggaccgtgccgctttgct
gtttggagacacacacgtgc
>mm9_chr2_14267198_14267318_- RLTRETN_Mm
tgtagtctcccctcccccagtctgaaacctgcttgctcaggggtggagct
tcctgctcattcgttctgccacgcccactgctggaacctgaggagccaca
cacgtgcacctttctactgg
>mm9_chr2_15122346_15122466_+ RLTRETN_Mm
tgtagtctcccctcccccagcctgaaacctgcttgctcggggtggagctt
cctgctcattcgttctgccacgcccactgctggaacctgaggagccacac
acgtgcacctttctactgga
>mm9_chr2_22118184_22118304_+ RLTRETN_Mm
tgtagtctcccctcccccagcctgaaacctgcttgctcaggtgtggagct
tgccggctcaatcattctgccatgcccacggctggaacctgccgctttgc
tgtttggagccatgcacgtg
>mm9_chr2_23716554_23716674_- RLTRETN_Mm
ggggcagagcttgccaccctatcgttctgccactcccactgcagctgcct
gctgccttgctgttccagagtcaaacacgtgtttacctgcaactttactc
caggatgatttggcgggaat
>mm9_chr2_23845798_23845918_+ RLTRETN_Mm
tgtagtctcccctcccccagcctgaaacctgcttgctcaggggtggagct
tcctgctcattcgttctgccacgcccactgctggactgtgccattttgct
gtttggagccacacacgtgc
>mm9_chr2_36511651_36511771_- RLTRETN_Mm
tgtaacctccccccccccccagcctgaaatctggctgatcaggtttgact
gctatcaccaggagatcattaagggtggagtctgccaccctatcattatg
ccactcccactgctgctcct
>mm9_chr2_36632410_36632530_+ RLTRETN_Mm
tgtagtctcccctcccccagcctgaaacctgcttgctcaggggtggagct
tgccactcaattgttcagccacgcccactgctggagcctgccgctttcct
gttccaaagccatcacgtgg
>mm9_chr2_46690096_46690216_- RLTRETN_Mm
tgtagtctcccctcccccagcctgaaacctgcttgctcaggggtggagct
tcctgctcattctcgttctgccacgcccactgctagaacctgcggagcca
cacacgtgcacctttctact
>mm9_chr2_85907901_85908021_- RLTRETN_Mm
tgtagtctctcctcccccagcctgaaacctgcttgctcagggatggagct
tcctgctcattcgttctgccacgcccactactggaccgtgcagctttgct
gtttggagccacacacgtgc
>mm9_chr2_86206509_86206629_- RLTRETN_Mm
tgtagtctcccctcccctagcctgaaacctgcttgctcggggtggagctt
cctgctcattcgttctgccacgcccactgctggaacctgaggagccacac
acgtgcacctttctactgga
>mm9_chr2_87562233_87562353_+ RLTRETN_Mm
tgtagtctcccctcccccagcctgaaacctgcttgctcaagggtggagct
tcctgctcatttgttctgccatgcccactgctggaacctgccgttttgct
gttttgaagccatcacgtgc
>mm9_chr2_88269127_88269247_- RLTRETN_Mm
tgtaacctcccacccctcagctcaggcttcactgttagcaagaatagagc
atggggtggagcctgctgccctatccttctgccactcccactgctggagc
ctgccaccttcctgttccca
>mm9_chr2_88353576_88353696_+ RLTRETN_Mm
tgtagtctcccctcccctagcctgaaacctgcttgctcaggggtggagct
tcctgctcatttgttctgccacgcccactgctggaacctgcggagccaca
cacatgcacctttctactag
>mm9_chr2_92508543_92508663_- RLTRETN_Mm
tgtagtctcccctcccccagcctgaaacctgcttgctcaggggtggagct
tcctgctcattcgttctgccacgcccactgctggaacctgcggagccaca
cacgtgcacctttctactgg
>mm9_chr2_103931140_103931260_+ RLTRETN_Mm
tgttgtctcccctcccccagcctgaaacctgcttgctcatgggtggagct
tcctgctcattcgttctgccacgcccactgctggaacctgcggagccaca
cacgtgcacctttctactgg
>mm9_chr2_110302384_110302504_- RLTRETN_Mm
tgtagtctcccctcccctagcctgaaacctgcttgctcaggggtggagct
tcctgctcattcgttctgccacgcccactgctggaacctgcggagccaca
cacgtgcacctttctactgg
>mm9_chr2_120627214_120627334_+ RLTRETN_Mm
tgtagtctcccctcccccagcctgaaacctgcttgctcaggggtggagct
tcctgctcattcgttctgccacgcccactgctggaacctgcggagccaca
cacgtgcacctttctactgg
>mm9_chr2_143981874_143981994_+ RLTRETN_Mm
tgtagtctcccctcccccagcctgaaacctgcttgctcggggtggagctt
cctgctcattcgttctgccacgcccactgctggaacctgcggagccacac
ccgtgcacctttctactgga
>mm9_chr2_157416477_157416597_+ RLTRETN_Mm
tgtagtctcccctcccctagcctgaaacctgcttgctcaggggtggagct
tcctgctcattcgttctgccacgcccactgctggaacctgcggagccaca
cctttctactggaccagaga
>mm9_chr2_174770812_174770932_- RLTRETN_Mm
taattcgtgtaacaaaccaacaggtaagttaaccttaaacagagagcttt
gtcttagttccttccttatctcacgcagcccaacccctcttctcttccaa
gtttccaaaatgccttttca
>mm9_chr3_3331856_3331976_+ RLTRETN_Mm
tgtagtctcccctcccctagcctgaaacctgcttgctcaggggtggagct
tcctgctcattcgttctgccacgcccactgctggaacctgcggagccaca
cacgtgcacctttctactgg
>mm9_chr3_3431400_3431520_+ RLTRETN_Mm
tgtagtctcccctcccccagcctgaaaccttcttgctcggggtggagctt
cctgctcattcgttctgccacgcccactgctggaacctgaggagccacac
acgtgcacctttctactgga
>mm9_chr3_4386605_4386725_- RLTRETN_Mm
tgtagtctcccctcccccagcctgaaacctgcttgctcagggtggagctt
cctgctcattcgttctgccacgcccactgctggaacctgaggagccacac
acgtgcacctttctactgga
>mm9_chr3_7141828_7141948_- RLTRETN_Mm
cctccctagcctaaaacctggttgctcaggtttcagaagagagcatccag
gcagagcttgccgccatatctttctaccactcccactgctgctgcctgcc
gccttgctgttctagagtca
>mm9_chr3_7568236_7568356_+ RLTRETN_Mm
tgtagtctccccttccctagcctgaaacctgcttgctcaggggtggagct
tcctgctcattcgttctgccacgcccactgctgaacctgcggagccacac
acgtgcacctttctactgga
>mm9_chr3_7666587_7666707_- RLTRETN_Mm
tgtaacctcccccgctcagcctgaaatctggctgatcaggtttgactgtt
agcactagagagcattgggggtggagcctgccaccctatcgttctgcctc
tcacactgctactacctgct
>mm9_chr3_7790887_7791007_- RLTRETN_Mm
tgtagtctcccctcccctagcctgaaacctgcttgctcggggtggagctt
cctgctcattcgttctgccacgcccactgctggaacctgcggagccacac
acgtgcacctttctactgga
>mm9_chr3_8006776_8006896_+ RLTRETN_Mm
ccccctccccagcctgaaacctggctgatcaagtttcactgttagcacaa
agaaagcatcagggtggggcctgccaccctgtcacgcccacttctactgc
ccgctgcctagctgttcgga
>mm9_chr3_8383718_8383838_- RLTRETN_Mm
tgtagtctcccctcccccagcctgaaacctgcttgctcagggtggagctt
cctgctcattcgttctgccacgcccactgctggaacctgaggagccacac
acgtgcacctttctactgga
>mm9_chr3_11553779_11553899_+ RLTRETN_Mm
tgtagtctcccctcccccagcctgaaacctgcttgctcggggtggagctt
cctgctcattcgttctgccacgcccactgctggaacctgaagagccacac
acgtacacctttctactaga
>mm9_chr3_14357367_14357487_+ RLTRETN_Mm
tgtaacctcccctccccaacctgaaacctgtttgctcaggtttcagtgtt
agagagcattgggacagaccttgccgccctatcgtcctgtcactctcact
gcctctgcttgccaattagc
>mm9_chr3_15959124_15959244_+ RLTRETN_Mm
tgtagtctcccctcccccagcctgaaacctgcttgctcaggggtggagct
tcctactcattcattctgccacgcccactgctggaacctgcggagccaca
cacttgcacctttctactgg
>mm9_chr3_18481339_18481459_+ RLTRETN_Mm
tgtagtctcccctcccccaacctgaaacctgcttgctcaggggtggagct
tcccactcaatccttctgccatgcccactgctggaacctgccactttgct
gtttggagtcatacacgtgg
>mm9_chr3_19990309_19990429_+ RLTRETN_Mm
tgtaacctcccctccccagcctgaaacctgtttgctcaggggtggagctt
gccgctcaatcattctgccacgcccactgctggagcctgccgctttgcat
caccctgctactggacccca
>mm9_chr3_22803805_22803925_- RLTRETN_Mm
tgtagtctcccctcccccagcctgaaacctgcttgctcggggtggagctt
cctgctcattcgttctgccatgcccactgctggaacctgaggagccacac
acgtgcacctttctactgga
>mm9_chr3_35317720_35317840_+ RLTRETN_Mm
tgtagtctcccctcccctagcctgaaacctgcttgctcggggtggagctt
cctgctcattcgttctgccacgcccactgctagaacctgaggagccacac
acgtgcacctttctactgga
>mm9_chr3_44455764_44455884_+ RLTRETN_Mm
tgtagtctcccctcccccagcctgaaacctgcttgctcggggtggagctt
cctgctcattcgttctgccacgcccactgctggaacctgaggagccacac
acgtgcacctttctactgga
>mm9_chr3_52917541_52917661_- RLTRETN_Mm
tgtagtctcccctcccccagcctgaaacctgcttgctcggggtggagctt
cctgctcattcgttctgccacgcccactgctggaacctgaggagccacac
acgtgcacctttctactgga
>mm9_chr3_57491306_57491426_+ RLTRETN_Mm
tgtagtctcccctcccctagcctgaaacctgcttgctcaggggtggagct
tcctgctcattcgttctgccacgcccactgctggaacctgcggagccaca
cacgtgcacctttctactgg
>mm9_chr3_57885593_57885713_- RLTRETN_Mm
tgtagtctcccctcccccagcctgaaacctgcttgctcaggggtggagct
tcctgtactcattcgttctgccatgcccactgctggactgtgctgctttg
ctgtttggagccacacacgt
>mm9_chr3_61716978_61717098_- RLTRETN_Mm
tgtaacctcccccacccccacctcagcctgaaatctggctgatcttgttt
gattgttagcactaagagagcatcagggtggagcctgccaccctattgtt
ctgccactcccactgctact
>mm9_chr3_67046398_67046518_+ RLTRETN_Mm
tgtagtctcccctcccccagcctgaaacctgcttgctcaggggtggagct
tcctgctcattcgttctgccacgcccactgctggactgtgcagttttgct
gtttggagccacacaagtgc
>mm9_chr3_78356431_78356551_- RLTRETN_Mm
tgtagtctcccctgccccagcctgaaacctgcttgctcggggtggagctt
cctgctcattcgttctgccacgcccactgctggaacctgaggagccacac
acgtgcacctttctactgga
>mm9_chr3_91087235_91087355_+ RLTRETN_Mm
tgtagtctcccctcccccagcctgaaacctgcttgctcggggtggagctt
cctgctcattcgttctgccacgcccactgctggaacctgaggagccacac
aagtgcacctttctactgga
>mm9_chr3_92044108_92044228_- RLTRETN_Mm
tgtagtctcccctcccctagcctgaaacctgcttgctggggtggagcttc
ctgctcattcgttctgccacgcccactgctagaacctgaggagccacaca
cgtgcacctttctactggac
>mm9_chr3_92044866_92044986_- RLTRETN_Mm
tgtagtctctcctcccctagcctgaaacctgcttgttggggtggagcttt
ctgctcatttgttctgtcacgcccactgctagaacctgaggagccacaca
cgtgtacctttctattggac
>mm9_chr3_92078900_92079020_- RLTRETN_Mm
tgtagtctcccctcccctagcctgaaacctgcttgctggggtggagcttc
ctgctcattcgttctgccacgcccactgctagaacctgaggagccacaca
cgtgcacctttctactggac
>mm9_chr3_92079658_92079778_- RLTRETN_Mm
tgtagtctctcctcccctagcctgaaacctgcttgttggggtggagcttt
ctgctcatttgttctgtcacgcccactgctagaacctgaggagccacaca
cgtgtacctttctattggac
>mm9_chr3_93559579_93559699_- RLTRETN_Mm
tgtagtctcccctcccccagcctgaaacctgcttgctcaggggtggagct
tcctgctcattcgttctgccacgtccactgctggaacctgcggagccaca
cacgtgtacctttgtactgg
>mm9_chr3_93659144_93659264_- RLTRETN_Mm
tgtaacttcccccaccccctcagactgaaacctgcttgctcaggggtaga
gcttcccgctcaattgttctgccacgcccactgctggagcctgctgcttt
cctgttccagagccatcatg
>mm9_chr3_93826674_93826794_+ RLTRETN_Mm
tgtaacctcccccaccccctcagcctgaaacctgcttgctcaggggtgga
gcttcccactcaattgttctaccacgcccactgctggagcctgctgtttt
cctgttccagagtcatcatg
>mm9_chr3_93938947_93939067_+ RLTRETN_Mm
tgtaacctcccccaccccctcagcctgaaacctgcttgctcaggggtgga
gcttcccgctcaattgttctaccatgcccactgctggagcctgctgtttt
cctgttccacagtcatcatg
>mm9_chr3_94015094_94015214_+ RLTRETN_Mm
tgtaacctcccccaccccctcagcctgaaacctgcttgctcaggggtgga
gcttcccactcaattgttctaccacgcccactgctggagcctgctgtttt
cctgttccagagtcatcatg
>mm9_chr3_94479134_94479254_+ RLTRETN_Mm
tgtagcctcccctccccagcctgaaacctgcctgcacaggtttcactgtt
tacatcggggtggagcttgccgctcaatcgttttgccacacccactgctg
gagcctgccgctctgctgtt
>mm9_chr3_95205147_95205267_+ RLTRETN_Mm
tgtagtctcccctcccccagcctgaaacctgcttgctcggggtggagctt
cctgctcattcgttctgccacgcccactgctggaacctgaggagccacac
acgtgcacctttctactgga
>mm9_chr3_96900710_96900830_+ RLTRETN_Mm
tgtagcctcccctgcccagcctgaaacctgtttgctcaggtttcagtatt
agagagcatcagggtggaacttgccgccctattgtcctgccactcccact
gccgaccaactagctgttca
>mm9_chr3_106055547_106055667_+ RLTRETN_Mm
tgtaacctccccccctcagcctgaaatctggctgatcaggtttgactgtt
agcaccaggagagcatctggggtggagcctgccaccctatcattctgcca
ctcccactgctactgccttc
>mm9_chr3_106164928_106165048_+ RLTRETN_Mm
tgtagtctcccctcccccagcctgaaacctgcttgctcaggggtggagct
tcccgctcaatctttttgccacgcctactgctggaacgtgtcgctttgct
gttctgaagccatcacgtga
>mm9_chr3_112754767_112754887_- RLTRETN_Mm
tgtagtctcccctcccccagcctgaaacctgcttgctcaggggtggagct
tcctcctcattcgttctgccacgcccactgctggaacctgccactttgct
gttccgaagccatcacgtgc
>mm9_chr3_116913171_116913291_+ RLTRETN_Mm
tgtagtctcccctaccccagcctgaaacctgcttgctcggggtggagctt
cctgctcattcgttctgccacgcccactgctggaacctgaggagccacac
acgtgcacctttctactgga
>mm9_chr3_121457337_121457457_+ RLTRETN_Mm
tgtaacctcccctccccagcctgaaacctgtttgctcaagtttcagtgtt
agagagcatcagggtggagctcgctgccctattgtcctgccactcccact
gccactgcctgccacctagc
>mm9_chr3_123903570_123903690_+ RLTRETN_Mm
cctccctcccccagcctgaaacctgtttgctcaggtttcactgttagcag
gaagagagcatggggcagagcttgctgccctatcgttctgccactcccac
tgctgctgcctgctgccttg
>mm9_chr3_125738206_125738326_+ RLTRETN_Mm
tgtagtctcccctcccctagcctgaaacctgcttgctcaggggtggagct
tcctgctcattcgttctgccacgcccactgctggaacctgcggagccaca
cacgtgcacctttctactgg
>mm9_chr3_128269379_128269499_- RLTRETN_Mm
tgtagtctcccctcccccagcctgaaacctgcttgctcaggggtggagct
tcctgctcattcgtgctgccacgcccactgctggaacctgaggagccaca
cacgtgcacctttctactgg
>mm9_chr3_135432715_135432835_- RLTRETN_Mm
tgtagtctcccctcccctagcctgaaacctgcttgctcggggtggagctt
cctgctcattcgttctgccacgcccactgctggaacctgaggagccacac
acgtgcacctttctactgga
>mm9_chr4_4164309_4164429_- RLTRETN_Mm
tgtagtctcccctcccctagcctgaaacctgcttgctcggggtggagctt
cctgctcattcgttctgccacgcccactgctggaacctgcggagccacac
acgtgcacctttctactgga
>mm9_chr4_10361200_10361320_+ RLTRETN_Mm
tgtagtctcccctcccccagcctgaaacctgcttgctcaggggtggagct
tcctgctcattcattctgccacgcccactgctggaacctgcggagccaca
cacgtgcacctttctactgg
>mm9_chr4_13602585_13602705_- RLTRETN_Mm
tgtagcttcccctcccccagccttaatggttccactgtttacacctagat
ggagcttgcaggctcaattgttctgccactcccactgctggaacctgccg
ctttgctgtttagagccata
>mm9_chr4_19083758_19083878_+ RLTRETN_Mm
tgtagtctcccctcccccagcctgaaacctgcttgctcaggggtggagct
tcctgctcattcgttctgccacgcccactgctggaacctgcggagccaca
cccgtgcacctttctactgg
>mm9_chr4_27337397_27337517_- RLTRETN_Mm
gtagtctcccctcccccagcctgaaacctgcttgctcggggtggagcttc
ctgctcattcgttctgccatgcccactgctggaacctgaggagccacaca
cgtgcacctttctactggac
>mm9_chr4_35532365_35532485_+ RLTRETN_Mm
tgtagtctcccctcccccagcctgaaacctgcttgctcaggggtggagct
tcccgctcaatcgttctgccacacccactgccggaacgtgccgctttgac
atgtggtcaccctgctactg
>mm9_chr4_40541988_40542108_- RLTRETN_Mm
tgtagtctcccctcccccagcctgaaacctgcttgctcaggggtggagct
tcctgctcattcgttctgccacgcccactgctggaacctgcggagccaca
cccgtgcacctttctactgg
>mm9_chr4_42091069_42091189_- RLTRETN_Mm
tggagtctcccctcccccagcctgaaacctgcttgctcggggtggagctt
cctgctcattcgttctgccacgcccactgctggaacctgaggagccacac
acgtgcacctttctactgga
>mm9_chr4_45393896_45394016_- RLTRETN_Mm
cctcccccagcctgaaacctgcttgctcaggggtggagcttgccgctcaa
tctttctgccatgtccactgctggagcttgctgctttgctgttccgaagc
catcacgtggtcaccctgct
>mm9_chr4_48531673_48531793_+ RLTRETN_Mm
tgtagtctcccctcccccagcctgaaacctgcttgctcaggggtggagct
tcccgctcaatcgttctgtcacgcccactgctggaacgtgccactttgct
gtttggagccatcacgtgat
>mm9_chr4_52847001_52847121_+ RLTRETN_Mm
tgtagtctcccctcccccagcctgaaacctgcttgctcaggggtggagct
tcctgctcattcgttctgccacgcccactgctagaacctgcggagccaca
cacgtgcacctttctactgg
>mm9_chr4_59975489_59975609_- RLTRETN_Mm
tgtagtctcccctcccctagcctgaaacctgcttgctcaggggtggagct
ttccactcaatctttctgccacgcctactgctggaacctgccactttgct
gttccaaagccatcacgtga
>mm9_chr4_60033100_60033220_+ RLTRETN_Mm
tgtagcctcccctccccagcctgaacctgtttgctcaggtttcagtatta
gagagcattggggcagaacttctcgccctatcgtcctgccactcccactg
ccgctgcctggcaactagct
>mm9_chr4_60183582_60183702_+ RLTRETN_Mm
tgtagcctcccctccccagcctgaaacctctttgctcaggttttcagtat
tagagagcattggggcagagcttgccaccctatcatcctgccactgccac
tgctgctgcctggcaactag
>mm9_chr4_60269713_60269833_+ RLTRETN_Mm
tgtagcttcccctccccagcctgaaacctgtttgctcaggtttcagtatt
agagagcactggggcagaacttgtcaccctatcgtcctgccactcccact
gccgctgcctggcaactagc
>mm9_chr4_60472967_60473087_+ RLTRETN_Mm
tgtagcctcccctccccagcctgaaacctctttgctcaggttttcagtat
tagagagcatttgggcagagcttgccaccctatcatcctgccactcccac
tgccgctgcctggcaactag
>mm9_chr4_60545705_60545825_+ RLTRETN_Mm
tgtagcctcccctccccagcctgaaaactctttgctcaggttttcagtat
tagagagcattggggcagagcttgccaccctatcatcctgccactcccac
tgccgctgcctggcaactag
>mm9_chr4_60617132_60617252_+ RLTRETN_Mm
tgtagcctcccctccccagcctgaaacctctttgctcaggttttcagtat
tagagagcattggggcagagcttgccaccctatcatcctgccactgccac
tgctgctgcctggcaactag
>mm9_chr4_60839930_60840050_+ RLTRETN_Mm
tgtagcctcccctccccagcctgaaaactctttgctcaggttttcagtat
tagagagcattggggcagagcttgccaccctatcatcctgccactcccac
tgccgctgcctggcaactag
>mm9_chr4_60920056_60920176_+ RLTRETN_Mm
tgtagcctcccctccccagcctgaaaactctttgctcaggttttcagtat
tagagagcattggggcagagcttgccaccctatcatcctgccactgccac
tgctgctgcctggcaactag
>mm9_chr4_60999252_60999372_+ RLTRETN_Mm
tgtagcttcccctccccagcctgaaacctgtttgctcaggtttcagtatt
agagagcactggggcagaacttgtcgccctattgtcctgtcactcccact
gccgctgcctggcaactagc
>mm9_chr4_61129466_61129586_+ RLTRETN_Mm
tgtagcctcccctacccagcctgaaaactctttgctcaggtttttagtat
tagagagctttggggcagagcttgccaccctatcatcctgccactcccac
tgccgctgcctggcaactag
>mm9_chr4_61211503_61211623_+ RLTRETN_Mm
tgtagcctcccctacccagcctgaaaactctttgctcaggtttttagtat
tagagagctttggggcagagcttgccaccctatcatcctgccactcccac
tgccgctgcctggcaactag
>mm9_chr4_61285519_61285639_+ RLTRETN_Mm
tgtagcctccagtacccagcctgaaaactctttgctcaggttttcagtat
tagagagcattggggcagagcttgccaccctatcatcctgccactcccac
tgccgctgcctggcaactag
>mm9_chr4_61375430_61375550_+ RLTRETN_Mm
tgtagcctcccctccccagcctgaaacctgtttgctcaggtttcagtatt
agagagcactggggcagaacctgtcgccctatcatcctgccactcccact
gccgctgcctggcaactagc
>mm9_chr4_72847041_72847161_- RLTRETN_Mm
tgtagtctcccctcccctagcctgaaacctgcttgctcggggtggagctt
cctgctcattcgttctgccacgcccactgctggaacctgaggagccacac
acgtgcacctttctactgga
>mm9_chr4_77225819_77225939_+ RLTRETN_Mm
tgtagtctcccctcccccagcctgaaacctgcttgctcagggtggagctt
cctgctcattcgttctgccacgcccactgctggaacctgaggagtcacac
gtgcacctttctactggacc
>mm9_chr4_89897169_89897289_+ RLTRETN_Mm
tgtagcctcccctcccctagactggaacctgctggctcagggttggagtt
tcctgctcattcgttctgccacacccactgctggaccatgccgctttgct
gcttggagccacacacttgt
>mm9_chr4_95997446_95997566_+ RLTRETN_Mm
tgtaacctccccttcccagcctgaaacctgtttgctcaggtttcagtgtt
agagagcattggggcagagcttactgccctatcgtcctgccactcccact
gccgctgcctgccaactaac
>mm9_chr4_96047901_96048021_- RLTRETN_Mm
tgtagcctcccctccccctgcctgctcaggttccactgtttacatccgga
tggagcttgcctccatgtggtcaccctgctactggactccaggattattt
ggctggaattgggcccctcc
>mm9_chr4_112024315_112024435_- RLTRETN_Mm
tgtagtctcccctcccccagcctgaaacctgcttgctcaggggtggagct
tcctgctcatttgttctgccatgccaactgctggaacctgccgctttgct
gttccgaagccatcatgtgc
>mm9_chr4_112030064_112030184_- RLTRETN_Mm
tgtagtctcccctcccccagcctgaaacctgcttgctcaagggtggagct
tcctgctcatttgttctgccacgcccactgatggaacctgccactttgct
gttcagaagccatcacgtgc
>mm9_chr4_112030839_112030959_+ RLTRETN_Mm
tgtagtctcccctcccccagcctgaaacctgcttgttcaggggtggagct
tcccgctcaatccttctgccatgcccactgctggaacctgccgctttgct
gtttggagccatacacgtgg
>mm9_chr4_118417942_118418062_- RLTRETN_Mm
tgtagtctcccctcccctagcctgaaacctgcttgctcaggggtggagct
tcctgctcattcgttctgccacgcccactgctggaacctgcggagccaca
cacgtgcacctttctactgg
>mm9_chr4_121683164_121683284_+ RLTRETN_Mm
tgtagtctcccctcccccagcctgaaacctgcttgctcaggggtggagct
tcctgctcattcgttctgccacgcccactgctggaacctgctgctttgct
gttggtgccaccacgtgctc
>mm9_chr4_124030501_124030621_- RLTRETN_Mm
tgtagtctcccctcccccagcctgaaacctgcttgctcggggtggagctt
cctgctcattcgttctgccacgcccactgctggaacctgcggagccacac
ccgtgcacctttctactgga
>mm9_chr4_136942583_136942703_+ RLTRETN_Mm
tgtagtctcccctcccccagcctgaaacctgcttgctcggggtggagctt
cctgctcattcgttctgccacgcccactgctggaacctgaggagccacac
acgtgcacctttctactgga
>mm9_chr4_144441466_144441586_- RLTRETN_Mm
tgtagtctcccctcccccagcctgaaacctgcttgctcaggggtggagct
tcctgctcattcattctgccacgcccactgctagaacctgcggagccaca
cacgtgcacctttctactgg
>mm9_chr4_146923827_146923947_+ RLTRETN_Mm
tgtagtctcccctcccctagcctgaaacctgcttgctcggggtggagctt
cctgctcattcgttctgccacgcccactgctggaaactgcggagccacac
acgtgcacctttctactgga
>mm9_chr4_147690764_147690884_+ RLTRETN_Mm
tgtagcctcccctcccccagccttagggttccactgtttacacctggatg
gagcttcctgctcaatcgttctgccacgcccactgctggaacctgccgct
ttgctgtttggagccataca
>mm9_chr4_150521206_150521326_- RLTRETN_Mm
tgtagtctcccctcccccagcctgaaacctgcttgctcggggtggagctt
cctgctcattcgttctgccatgcccactgctggaacctgcggagccacac
ccgtgcacctttctactgga
>mm9_chr4_155296423_155296543_+ RLTRETN_Mm
tgtagtctcccctcccccagcctgaaacctgcttgctcagggtggagctt
cctgctcattcgttctgccacgcccactgctggaacctgaggagccacac
acgtgcacctttctactgga
>mm9_chr5_3251815_3251935_- RLTRETN_Mm
tgtagtctcccctcccctagcctgaaacctgcttgctcggggtggagctt
cctgctcattcgttctgccacgcccactgctggaacctgcggagccacac
acgtgcacctttctactgga
>mm9_chr5_5778053_5778173_- RLTRETN_Mm
cctgctcattcattctaccactcccactgctggaacctgccgctttgctg
ttggtgccaccacgtgctcaccctactactggacccgagattatttggtg
ggaatcgggttccctccccc
>mm9_chr5_5779592_5779712_+ RLTRETN_Mm
tgtagtctcccctcccccagcctgaaacctgcttgctcaggggtggagct
tcctgctcattcgttctgccacgcccactgctggaacctgctgctttgct
gttggtgccaccatgtgctc
>mm9_chr5_15410054_15410174_- RLTRETN_Mm
tgtagtctcccctcccctagcctgaaacctgcttgctcggggtggagctt
cctgctcattcgttctgccacgcccactgctggaacctgcggagccacac
acgtgcacctttctactgga
>mm9_chr5_22865421_22865541_+ RLTRETN_Mm
tgtagtctcccctcccccagcctgaaacctgcttgctcaggggtggagct
tcccgctcaatcgttctgccatgcccactgctggaacctgccactttgtt
gttcggagccgtgcacgtgg
>mm9_chr5_60240020_60240140_- RLTRETN_Mm
tgtagtctcccctcccccagcctgaaacctgcttgctcaggggtggagct
tcctgctcattcgttctgccacgcccactgctggaacctgcggagccaca
cacctgcacctttctactgg
>mm9_chr5_60340387_60340507_- RLTRETN_Mm
tgtagtctcccctcccccagcctgaaacctgcttgctcaggggtggagct
tcctgctcattcgttctgccacgcccactgctggaacctgcggagccaca
cccgtgcacctttctactgg
>mm9_chr5_64411780_64411900_+ RLTRETN_Mm
tgtagtctcccctcccctagcctgaaacctgcttgctcggggtggagctt
cctgctcattcgttctgccacgcccactgctggaacctgaggagccacac
acgtgcacctttctactgga
>mm9_chr5_65302714_65302834_- RLTRETN_Mm
ccccccacccccagcctgaaacctgtttgctcaggggtggagcttgccgc
tcaatcgttctgccacgcccacagctcaaacctgccgctttgctgttccg
aagccatcacgtgttcacct
>mm9_chr5_84600951_84601071_+ RLTRETN_Mm
tgtagtctcccctcccccagcctgaaacctgcttgctcaggggtggagct
tcctgctcattcgttctgccacgcccactgctagaacctgtggagccaca
cacttgcacctttctactgg
>mm9_chr5_87471012_87471132_+ RLTRETN_Mm
tgtagtctcccctcccccagcctgaaacctgcttgctcaggggtggagct
tcctgctcattcgttctgccacgcccactgctggaacctgcggagccaca
cacgtgcacctttctactgg
>mm9_chr5_87704793_87704913_- RLTRETN_Mm
tgtaacctcccctccaccagcctgaaacctgtttgctctggtttcagtgt
tagagattattgggacagaacttgccgccctatcgacctgccactcccac
ggcctgcctcctagctgttc
>mm9_chr5_88591680_88591800_- RLTRETN_Mm
tgtagtctcccctcccccagcctgaaacctgcttgctcggggtggagctt
cctgctcattcgttctgccacgcccactgctggaacctgaggagccacac
acgtgcacctttctactgga
>mm9_chr5_89633002_89633122_- RLTRETN_Mm
tgtagtctcccctcccccagcctgaaacctgcttgctcggggtggagctt
cctgctcattcgttctgccacgcccactgctggaacctgaggagccacac
acgtgcacctttctactgga
>mm9_chr5_91354150_91354270_- RLTRETN_Mm
tgtagtctcccctcccccagcctgaaacctgcttgctcaggggtggagct
tcctgctcattcgttctgccacgcccactgctggaacctgaggagccaca
cacgtgcacctttctactgg
>mm9_chr5_94002348_94002468_- RLTRETN_Mm
tgtagtctcccctcccccagcctgaaacctgtttgctcaggggtggagct
tcccattcaattgttctgccatgcccactgctggaacctgcctctttgct
gtttggagccatgcacgtgg
>mm9_chr5_94193769_94193889_+ RLTRETN_Mm
tgtagtctcccctcccccagcctgaaacctgtttgctcaggggtggagct
tcccattcaattgttctgccatgcccactgctggaacctgcctctttgct
gtttggagccatgcacgtgg
>mm9_chr5_94452280_94452400_+ RLTRETN_Mm
tgtagtctcccctcccccagcctgaaacctgtttgctcaggggtggagct
tcccattcaattgttctgccatgcccactgctggaacctgcctctttgct
gtttggagccgtgcacgtgg
>mm9_chr5_94708126_94708246_+ RLTRETN_Mm
tgtagtctcccctcccccagcctgaaacctgtttgctcaggggtggagct
tcccatttaattgttctgccatgcccactgctggaacctgcctctttgct
gtttggagccctgcacgtgg
>mm9_chr5_94837144_94837264_+ RLTRETN_Mm
tgtagtctcccctcccccagcctgaaacctgtttgctcaggggtggagct
tcccattcaattgttctgccatgcccactgctggaacctgcctctttgct
gtttggagccgtgcacgtgg
>mm9_chr5_95018125_95018245_+ RLTRETN_Mm
tgtagtctcccctcccccagcctgaaacctgtttgctcaggggtggagct
tcccatttaattgttctgccatgcccactgctggaaactgcctctttgct
gtttggagccctgcacgtgg
>mm9_chr5_95357126_95357246_+ RLTRETN_Mm
tgtagtctcccctcccccagcctgaaacctgtttgcccaggggtggagct
tcccatttaattgttctgccatgcccactgctggaaactgcctctttgct
gtttggagccctgcacgtgg
>mm9_chr5_95674106_95674226_+ RLTRETN_Mm
tgtagtctcccctcccccagcctgaaacctgtttgctcaggggtggagct
tcccatttaattgttctgccatgcccactgctggaacctgcctctttgct
gtttggagccctgcacgtgg
>mm9_chr5_96118107_96118227_+ RLTRETN_Mm
tgtagtctcccctcccccagcctgaaacctgtttgctcaggggtggagct
tcccattcaattgttctgccatgcccactgctggaacctgcctctttgct
gtttggagccgtgcacgtgg
>mm9_chr5_124389488_124389608_- RLTRETN_Mm
tgtagtctcccctcccccagcctgaaacctgcttgctcggggtggagctt
cctgctcattcgttctgtcacgcccactgctggaacctgaggagccacac
acgtgcacctttctactgga
>mm9_chr5_130155315_130155435_+ RLTRETN_Mm
tgtagtctcccctcccctagcctgaaacctgcttgctcaggggtggagct
tcctgctcattcgttctgccacgcccactgttggaacctgcggagccaca
cacgtacacctttctactgg
>mm9_chr5_138448076_138448196_+ RLTRETN_Mm
tgtaacctcccccactcagcctgaaatctggctgatcaggtttgactgtt
agcacgaagagagcatcaggggtggagcctgccaccctatcgttctgcca
ctcccactgctactgcctgc
>mm9_chr5_149452588_149452708_- RLTRETN_Mm
tgtagtctcccctcccccagcttgaaacctgcttgctcggggtggagctt
cctgctcattcgttctgccacgcccactgctggaacctgaggagccacac
acgtgcacctttctactgga
>mm9_chr5_149453257_149453377_- RLTRETN_Mm
tgtagtttctcctcccccagcttgaaacctgcttgctcggggtggagctt
tctgctcattcgttttgccacgctcactgctggaacctgaggagccacac
acgtgcacctttttactgga
>mm9_chr6_3108802_3108922_- RLTRETN_Mm
tgtagtctcccctcccccagcctgaaacctgcttgctcggggtggagctt
cctgctcattcgttctgccacgcccactgctggaacctgaggagccacac
acgtgcacctttctactgga
>mm9_chr6_6973876_6973996_- RLTRETN_Mm
tgtagtctcccctcccctagcctgaaacctgcttgctcggggtggagctt
cctgctcattcgttctgccacgcccactgctggaacctgaggagccacac
acgtgcacctttctactgga
>mm9_chr6_13804024_13804144_+ RLTRETN_Mm
tgtagtctcccctcccccagcctgaaacctgcttgctcggggtggagctt
cctgctcattcgttctgccacgcccactgctggaacctgaggagccacac
acgtgcacctttctactgga
>mm9_chr6_19270199_19270319_- RLTRETN_Mm
tgtagtctcccctcccccagcctgaaacctgcttgctcggggtggagctt
cctgctcattcgttctgccacgcccactgctggaacctgaggagccacac
acgtgcacctttctactgga
>mm9_chr6_23040790_23040910_+ RLTRETN_Mm
cctccccagcctgaaacctgtttgctcaggtttcagaagagagcatcggg
gcggagcttgccgccctaccattctgccactcccactgctgaggcctgct
gctttgctgttccagagtca
>mm9_chr6_24147914_24148034_+ RLTRETN_Mm
tgtaacctctcctccccagcctgaaacctgtctgctcaggtttcactgtt
tacatggggtggagcttgccaatcgttctaccacgcccaatgctggagcc
tgacactttgctgttccaga
>mm9_chr6_25048562_25048682_+ RLTRETN_Mm
tgtagtctcccctcccccagcctgaaacctgcttgctcaggggtggagct
tcccactcaatcgttctgccatgcccactgctggaacctgccgctttgct
gtttggagctgtgcacgtgg
>mm9_chr6_25567713_25567833_- RLTRETN_Mm
tgtagtctcccctcccccagcctgaaacctgcttgctcggggtgcagctt
cctgctcattcgttctgccacgcccactgctggaacctgaggagccacac
acgtgcacctttctactgga
>mm9_chr6_41428905_41429025_+ RLTRETN_Mm
tgtagtctcccctcccccagcctaaaacctgcttgctcaggggtggagct
tcccgctcatttgctctgccacgcccactgctagaacctgcggagccaca
cacgtgcacctttctactgg
>mm9_chr6_41966524_41966644_- RLTRETN_Mm
tgtagtctcccctcccccagcctgaaacctgcttgctcagggtggagctt
cctgctcattcgttctgccacgcccactgctggaacctgaggagccacac
acgtgcacctttctactgga
>mm9_chr6_66540334_66540454_+ RLTRETN_Mm
tgtagtctcccctcccccagcctgaagcctgcttgctcaggggtggagct
tcccgctcaatctttctgccacgcccactgctggagctcgccgctttgct
gttctgaagccatcacgtgg
>mm9_chr6_67603210_67603330_- RLTRETN_Mm
tgtagtctcccctcccctagcctgaaacctgcttgctcggggtggagctt
cctgctcattcgttctgccatgcccactgctggaacctgcggagccacac
atgtgcacctttctactgga
>mm9_chr6_67886592_67886712_- RLTRETN_Mm
tgtagtctcccctcccccagcctgaaacctgcttgctcaggggtggagct
tcccgctcattcgctctgccacgcccactgctggaacctgcggagccaca
cacgtgcacctttctactgg
>mm9_chr6_69097418_69097538_- RLTRETN_Mm
tgtagtctcccctcccccagcctgaaacctgcttgctcaggggtggagct
tcctgctcattcgttctgccacgcccactgctagaacctgcggagccaca
cacatgcacttttctactgg
>mm9_chr6_69250196_69250316_+ RLTRETN_Mm
tgtagtctcccctcccccagcctgaaacctgcttgctcaggggtggagct
tcctgctcattcgttctgtcacgcccactgctggaacctgccgccttgct
gttagtgccaccatgtgctg
>mm9_chr6_69305688_69305808_- RLTRETN_Mm
tgttgtctcccctcccccagcctgaaacctgcttgctcaggggtggagct
tccggctcattctttctgcaacgcccactgctggaccttgccgctttgat
gtttggagccacacacgtgc
>mm9_chr6_70388713_70388833_- RLTRETN_Mm
tgtaacctcccctccccagcctgaaacatatttgctcaggtttcagtgtt
agagagcattggggtggagcttgccaccctatcattctgccactcccact
gctgctgcctgccaactagc
>mm9_chr6_75593732_75593852_- RLTRETN_Mm
tataacctcccccacccctccatcctgaattctggctgatcaggtttgac
tgctaggagagcatcaagggtggagcctgccaccctattgttctgacact
cccactgctactgcctgcca
>mm9_chr6_85819415_85819535_- RLTRETN_Mm
tgtaacctcccccagcccctcagcctgaaacctgtttgctcaggggtgga
gcttgccgctcaatcattctgccacgcccactgctggaacctgccgcttt
gctgttccggagccatacac
>mm9_chr6_88517339_88517459_- RLTRETN_Mm
tgtagtctcccctcccccagcctgaaacctgcttgctcggggtggagctt
cctgctcattcgttctgccacgcccactgctggaacctgaggagccacac
acgtgcacctttctactgga
>mm9_chr6_97597966_97598086_- RLTRETN_Mm
tgtagtctcccctcccccagcctgaaacctgcttgctcaggggtggagct
tcctgctcattcgttctgccacgcccactgctggaacctgcggagccaca
cccgtgcacctttctactgg
>mm9_chr6_99804983_99805103_- RLTRETN_Mm
tgtagtctcccctcccctagcctgaaacctgcttgctcggggtggagctt
cctgctcattcgttctgccacgcccactgctggaacctgaggagccacac
acgagcacctttctactgga
>mm9_chr6_108032570_108032690_- RLTRETN_Mm
tgtagtctcccctcccccagcctgaaacctgcttgctcggggtggagctt
cctgctcattcgttctgccacgcccactgctaaaacctgaggagccacac
acgtgcacctttctactgga
>mm9_chr6_115779488_115779608_+ RLTRETN_Mm
tgtagtctcccctcccccagcctgaaacctgcttgctcggggtggagctt
cctgctcattcgttctgccacgcccactgctggaacctgaggagccacac
acgtgcacctttctactgga
>mm9_chr6_123365338_123365458_+ RLTRETN_Mm
tgtagtctcccctcccccagcctgaaacctgcttgctcaggggtggagct
tcctgctcattcgttctgccacgcccaatgctggaccatgcagctttgct
gttggtgccaccacgtgctc
>mm9_chr6_123480683_123480803_+ RLTRETN_Mm
tgtagtctcccctcccccagcctgaaacctgcttgctcaggggtggagct
tcctgctcattcgttctgccacgcccaatgctggaccatgcagctttgct
gttggtgccaccacgtgctc
>mm9_chr6_123597865_123597985_+ RLTRETN_Mm
tgtagtctcccctcccctagcctgaaacctgcttgctcaggggtggagct
tcctgctcattcgttctgccacgcccactgctggatcatgccgctttgct
gttggtgccaccacgtgctc
>mm9_chr6_124238802_124238922_- RLTRETN_Mm
tgtagtctcccctcccccagcctgaaacctgcttgctcaggggtggaact
tcctgctcattcgttctgccacgcccactgctggaacctgcggagccaca
cacgtgcacctttctactgg
>mm9_chr6_124747248_124747368_- RLTRETN_Mm
tgtagtctcccctcccccagcctgaaacctgcttgctcggggtggagctt
cctgctcattcgttctgccacgcccactgctggaacctgaggagccacac
acgtgcacctttctactgga
>mm9_chr6_127470666_127470786_+ RLTRETN_Mm
tgtagtctcccctcccccagcctgaaacctgcttgctcggggtggagctt
cctgctcattcgttctgccacgcccactgctggaacctgaggagccacac
acgtgcacctttctactgga
>mm9_chr6_128603508_128603628_- RLTRETN_Mm
tgtagtctcccctcccccagcctgaaacctgcttgctcaggggtggagct
tcctgctcgttcgttctgccacgcccactgctggaacctgcggagccaca
cacgtgcacctttctactgg
>mm9_chr6_128829129_128829249_+ RLTRETN_Mm
tgtaatctcccctccccagcctgaaacctgtttgctcaggtttcagtgtt
agagagcattgggcagagcttgccgccccatcatcctgccactcccactg
cctgccacctagctgttccg
>mm9_chr6_128886486_128886606_- RLTRETN_Mm
tgtagtctcccctcccctagcctgaaacctgcttgctcaggggtggagct
tcctgctcattcggtctgccacgcccactgctggaacctgcggagccaca
cacgtgcacctttctactgg
>mm9_chr6_128946955_128947075_- RLTRETN_Mm
tgtagtctcccctcccccagcctgaaaactgcttgctcagggtggagctt
cccgctcaatcttctgccacacccactgctggaacctgccgctttgctgt
ttggagccatacacgtggtc
>mm9_chr6_129014817_129014937_+ RLTRETN_Mm
tgtagtctcccctcccccagcctgaaacctgcttgctcaggggtggagct
tcctgctcattcgtcctgccacgcccactgctggaacctgcggagccaca
cacgtgcacctttctactgg
>mm9_chr6_132410073_132410193_+ RLTRETN_Mm
tgtagtctcccctcccccagcctgaaacctgcttgctcaggggtggagct
tcctgctcattcgttctgccacgcccactgctggaacctgcggagccaca
cccgtgcacctttctactgg
>mm9_chr6_132471528_132471648_- RLTRETN_Mm
tgtagtctcccctcccctagcctgaaacctgcttgctcggggtggagctt
cctgctcattcgttctgccacgcccactgctggaacctgaggagccacac
acatgcacctttctactgga
>mm9_chr6_133959426_133959546_- RLTRETN_Mm
tgtagtctcccctcccccagcctgaaacctgcttgctcggggtggagctt
cctgctcattcgttctaccacgcccactgctggaacctgagaagccacac
acgtgcacctttctactgga
>mm9_chr6_134117197_134117317_- RLTRETN_Mm
tgtagtctcccctcccccagcctgaaacctgcttgctcggggtggagctt
cctgctcattcgttctgccacgcccactgctggaacctgaggagtcacac
acgtgcacctttctactgga
>mm9_chr6_146740071_146740191_+ RLTRETN_Mm
tgtagtctcccctcccctagcctgaaacctgcttgctcaggggtggagct
tcctgctcattcgttctgccacgcccactgctggaacctgcggagccaca
cacgtgcacctttctactgg
>mm9_chr7_3753420_3753540_- RLTRETN_Mm
tgtagtctcccctcccccagcctgaaacctgcttgctcaggggtggagca
tcccgctcaatctttctgccacgcttactgttggaacctgctgctttgct
gttctgaagccatcacgtga
>mm9_chr7_4013835_4013955_+ RLTRETN_Mm
tgtagtctcccctcccccagcctgaaacctgcttgctcaggggtggagct
tcctgctcattcgttctgccacgcccactgctagaacctgcggagccaca
cacgtgcacctttctactgg
>mm9_chr7_5934493_5934613_+ RLTRETN_Mm
tgtagcctcccctcccttggccttaatggttccactgtttacacctggat
ggagcttgccgctcaatcgttctgccacgcccactgctggaacctgccgc
tttgctgttcagagccatag
>mm9_chr7_7570041_7570161_- RLTRETN_Mm
tgtagtctcccctcccccagcctgaaacctgcttgctcggggtggagctt
cctgctcattcgttctgccacgcccactgctggaacctgaggagccacac
acgtgcacctttctactgga
>mm9_chr7_7876141_7876261_- RLTRETN_Mm
tgtagtctcccctcccccagcctgaaacctgcttgctcggggtggagctt
cctgctcattcgttctgccacgcccactgctggaacctgaggagccacac
acgtgcacctttctactgga
>mm9_chr7_8110069_8110189_- RLTRETN_Mm
tgtagtctcccctcccccagcctgaaacctgcttgctcagggtggagctt
cctgctcattcgttctgccacgcccactgctggaacctgaggagccacac
acgtgcacctttctactgga
>mm9_chr7_8364560_8364680_+ RLTRETN_Mm
tgtagtctcccctcccccagcctgaaacctgcttgctcagggtggagctt
cctgctcattcgttctgccacgcccactgctggaacctgaggagccacac
acgtgcacctttctactgga
>mm9_chr7_8536183_8536303_+ RLTRETN_Mm
tgtagtctcccctcccccagcctgaaacctgcttgctcggggtggagctt
cctgctcattcgttctgccacgcccactgctggaacctgaggagccacac
acgtgcacctttctactgga
>mm9_chr7_8723960_8724080_+ RLTRETN_Mm
tgtagtctcccctcccccagcctgaaacctgcttgctcagggtggagctt
cctgctcattcgttctgccacgcccactgctggaacctgaggagccacac
acgtgcacctttctactgga
>mm9_chr7_9025765_9025885_+ RLTRETN_Mm
tgtagtctcccctcccccagcctgaaacctgcttgctcggggtggagctt
cctgctcattcgttctgccacgcccactgctggaacctgaggagccacac
acgtgcacctttctactgga
>mm9_chr7_9683455_9683575_+ RLTRETN_Mm
tgtagtctcccctcccccagcctgaaacctgcttgctcagggtggagctt
cctgctcattcgttctgccacgcccactgctggaacctgagaagccacac
acgtgcacctttctactgga
>mm9_chr7_10308248_10308368_- RLTRETN_Mm
tgtagtctcccctcccccagcctgaaacctgcttgctcagggtggagctt
cctgctcattcgttctgccacgcccactgctggaacctgaggagccacac
acgtgcacctttctactgga
>mm9_chr7_11464711_11464831_+ RLTRETN_Mm
tgtagtctcccctctcccagcctgaaatcagcttgctcaggggttgagct
tcccactcaatcgttctgccatgcccactgctggaacctgccgctttgct
gtttggagccatacacgtgg
>mm9_chr7_11548139_11548259_- RLTRETN_Mm
tgtagtctcccctcccccagcctgaaacctgcttgctcaggggtggagct
tcctgctcatttgttctgccacgcccactgctggaacctgcagagccaca
cacgtgcacctttctactgg
>mm9_chr7_11732765_11732885_+ RLTRETN_Mm
tgtagtctcccctctcccagcctgaaacctgcttgctcaggggtggatct
tcccgctcaatcgttctgccatgcccactgctggaacctgctgctttgct
gtttggagccatacacgtgg
>mm9_chr7_11867744_11867864_+ RLTRETN_Mm
tgtagtctcccctctcccagcctgataccagcttgctcaggggtggagct
tcccgctcaatcgttctgccatgcccactgctggaacctgcccctttgct
gtttggagccatacacgtgg
>mm9_chr7_11940153_11940273_- RLTRETN_Mm
tgtagtctcccctcccccagcctgaaacctgcttgctcaggggtggagct
tcctgctcatttgttctgccacgcccactgctggaacctgcagagccaca
cacgtgcacctttctactgg
>mm9_chr7_12005153_12005273_- RLTRETN_Mm
tgtagtctccctctctcagcctgaaaccagcttgctcaggggtggagctt
cccgctcaatcgttctgccatgcccactgctggaacctgccgctttgctg
tttggagccatacacgtggt
>mm9_chr7_12079754_12079874_+ RLTRETN_Mm
tgtagtctcccatcccccagcctgaaacctgcttgctcggggtggagctt
cctgctcattcgttctgccacgcccactgctggaacctgaggagccacac
acgtgcacctttctactgga
>mm9_chr7_12121548_12121668_- RLTRETN_Mm
tgtagtctccctctctcagcctgaaaccagcttgctcaggggtggagctt
cccgctcaatcgttctgccatgcccactgctggaacctgccgctttgctg
tttggagccatacacgtggt
>mm9_chr7_14342952_14343072_- RLTRETN_Mm
tgtagtctcccctcccctagcctgaaacctgcttgctcaggggtggagct
tcctgctcattcgttctgccacgcccactgctggaacctgcggagccaca
cacatgcacctttctactgg
>mm9_chr7_15323996_15324116_- RLTRETN_Mm
tgtagtctcccctcctccagcctgaaacctgcttgctcaggggtggagct
tcctaccattcgttctgacatgcccactgctggaacctgccgctttactg
tttggagccacacacgtgct
>mm9_chr7_15685629_15685749_- RLTRETN_Mm
tgtagtctcccctcctccagcctgaaacctgcttgctcaggggtggagct
tcctaccattcgttctgacatgcccactgctggaacctgctgctttactg
tttggagccacacacgtgct
>mm9_chr7_17867760_17867880_- RLTRETN_Mm
tgtagtctcccctcccccagcctgaaacctgcttgctcaggggtggagct
tcctgctcattcgttctgccacacccactgctggaacctgcggagccaca
cacgtgcacctttctactgg
>mm9_chr7_17976943_17977063_- RLTRETN_Mm
tgtagtctcccctcccccagcctgaaacctgcttgctcaggggtggagct
tcctgctcattcgttctgccacgcccactgctggaacctgtggagccaca
cacgtgcacctttctactgg
>mm9_chr7_18196691_18196811_- RLTRETN_Mm
tgtagcctcccctcccccaaccttagggttccactgtatacacctggatg
gagcttgctggctcaatcgttctgccacgcccactgctggaacctgccgc
cttgctgttcggagccatac
>mm9_chr7_18866948_18867068_- RLTRETN_Mm
tgtagtctcccctcccccagcctgaaacctgcttgctcaggggtggagct
tcctgctcattcgttctgccacgcccactgctagaacctgcggagccaca
cacgtgcacctttctactgg
>mm9_chr7_19289623_19289743_+ RLTRETN_Mm
tgtagtctcccctcccctagcctgaaacctgcttgctcggggtggagctt
cctgctcattcgttctgccactcccactgctggaacctgaggagccacac
acgtgcacctttctactgga
>mm9_chr7_20936753_20936873_+ RLTRETN_Mm
tgtagtctcccctcccccagcctgaaacctgcttgctcggggtggagctt
cctgctcattcgttctgccacgcccagtgctggaacctgaggagccacac
acgtgcacctttctactgga
>mm9_chr7_21814805_21814925_+ RLTRETN_Mm
tgtagtctcccctcccccagcctgaaacctgcttgctcggggtggagctt
cctgctcattcgttctgccacgcccagtgctggaacctgaggagccacac
acgtgcacctttctactgga
>mm9_chr7_23132072_23132192_+ RLTRETN_Mm
tgtagtctcccctcccccagcctgaaacctgcttgctcggggtggagctt
cctgctcattcgttctgccacgcccagtgctggaacctgaggagccacac
acgtgcacctttctactgga
>mm9_chr7_26359888_26360008_+ RLTRETN_Mm
tgtagtctcccctcccccagcctgaaacctgcttgctcggggtggagctt
cctgctcattcgttctgccacgcccactgctggaacctgaggagccacac
acgtgcacctttctactgga
>mm9_chr7_27191381_27191501_- RLTRETN_Mm
tgtagtctcccctcccccagcctgaaacctgcttgctcaggggtggagct
tcctgctcattcgttctgccacacccactgctggaccttgctgttttgtt
gtttggagccacacacgtgc
>mm9_chr7_27377843_27377963_- RLTRETN_Mm
tgtagtctcccctcccctagcctgaaacctgcttgctcaggggtggagct
tcctgctcattcgttctgccacgcccactgctggaacctgtggagccaca
cacgtgtacctttctactgg
>mm9_chr7_27491165_27491285_- RLTRETN_Mm
cctcccccagcctgaaacctgcttgctcaggggtggagcttgctgctcaa
tcattctgccacgcccactgctggagcttgtggctttgctgttccgaagc
catcatgtgttcacctgtaa
>mm9_chr7_30378216_30378336_+ RLTRETN_Mm
tgtagtctcccctcccccagcctgaaacctgcttgctcaagggtggagct
tcctgctcattcgttctgccacgcccactgctggaacctgccgctttgct
gttctgaagccatcacgtgc
>mm9_chr7_30428432_30428552_- RLTRETN_Mm
tgtagtctcccctcccctagcctgaaacctgcttgctcaggggtggagct
tcctgctcattcgttctgccacgcccactgctggaacctgcggagccaca
cacgtgcacctttctactgg
>mm9_chr7_30531131_30531251_- RLTRETN_Mm
tgtagtctcccctcccccagcctgaaacctgcttgctcaggggtggagct
tcccgctcaatcggtctgccatgcccactgctggaacctgccgctttgct
gtttggagccatgcacgtgg
>mm9_chr7_32275371_32275491_- RLTRETN_Mm
tgtaatctcccctcccctagcctgaaacctgcttactcaagggtggagct
tccttctcaatcattctgccacgcccactgctggaatgtgccgctttgct
gtttggagccacacacacgt
>mm9_chr7_34233053_34233173_- RLTRETN_Mm
tgtagtctcccctcccccagcctgaaacctgcttgctcagggatagagct
tcctactcattctttctgccacgcctactgctgaaccaccgtgacctttt
gctctttggagctacacatg
>mm9_chr7_49344567_49344687_- RLTRETN_Mm
tgtagtctcccctcccccagcctgaaacctgcttgctcaggggtggagct
tcccgctcaaatgttctgccatgcccactgctggaacctgacgctttgct
gttcagagccgtgcacgagg
>mm9_chr7_50052797_50052917_- RLTRETN_Mm
tgtagtctcccctcccccagcctgaaacctgcttgctcaggggtggagct
tcctgctcatttattctgccacacccactgctggaacctgccgctttgct
gttcggagccacacacgtgc
>mm9_chr7_50270117_50270237_+ RLTRETN_Mm
tgtagtctcccctcccccagcctgaaacctgcttgctcaggggtggagct
tcctgctcatttattctgccacacccactgctggaacctgccgctttgct
gttcggagccacacacgtgc
>mm9_chr7_51334769_51334889_- RLTRETN_Mm
gtaacctcccctccccaacctgtttgctcaggtttcagtgttacagagca
taggggcagagcttgccgccctatcttcctgccactcccactgccactgc
ctgccaactagctgttccgg
>mm9_chr7_51434832_51434952_- RLTRETN_Mm
tgtaacctcccccaccccctcagcctgaaacctgtttgctcaggtttcac
tgtttgcatctgggtggagcctgccactcaattgttctgccatgcccact
gctggagtgtcccgccttgc
>mm9_chr7_55776866_55776986_- RLTRETN_Mm
tgtagcctccccacccccagcctggaacctgctggctcaggggtggagtt
tcctgctcattcgttctgccactcccactgctggactgtgccgctttgct
gcttggagccacacacgtgt
>mm9_chr7_60553963_60554083_+ RLTRETN_Mm
tgtagtctcccctcccccagcctgaaacctgcttgctcaggggtggagct
tcctgctcattcgttctgccacgcccactgctggaacctgcagagccaca
caagtgcacctttctactgg
>mm9_chr7_61145416_61145536_+ RLTRETN_Mm
tgtagtctcccctcccctagcctgaaacctgcttgctcaggggtggagct
tcctgctcattcgttctgccacgcccactgctggaacctgcggagccaca
cacgtgcacctttctactgg
>mm9_chr7_66635845_66635965_- RLTRETN_Mm
tgtagtctcccctcccccagcctgaaacctgcttgctcaggggtggagct
tcctgctcattcgttctgccacgcccactgctggaacctgcacagccaca
cacgggcacctttatactgg
>mm9_chr7_70745679_70745799_+ RLTRETN_Mm
tgtagtctcccctccccaagcctgaaacctgcttgctcaggggtggagct
tcctgctcattcgttctgccacgcccactgctggaacctgcggagccaca
catgtgcacctttctactgg
>mm9_chr7_70746234_70746354_+ RLTRETN_Mm
tgtagtctcccctccccaagcctgaaacctgcttgctcaggggtggagct
tcctgctcattcgttctgccacgcccactgctggaacctgcggagccaca
catgtgcacctttctactgg
>mm9_chr7_92831491_92831611_- RLTRETN_Mm
tgtagcctccccaccctgaagcctgtttacatcggggtggagcttgccgc
tcaatagttctgccacacccaaagctttgctattccagagccatcaagtg
ttcacctgcaaccttactcc
>mm9_chr7_93491550_93491670_- RLTRETN_Mm
cctccccagcctgaaacctgtttgctcaggtttcagtgttagagagaatc
agggcagagcttgccgccctatcgttctgccactcccactgccgctgtct
gccacctagctgttctgtag
>mm9_chr7_97566957_97567077_+ RLTRETN_Mm
tgtagtctcccctcccctagcctgaaacctgcttgctcaggggtggagct
tcctgctcattcgttctgccacgcccactgctggaacctgcggagccaca
cacgtgcacctttctactgg
>mm9_chr7_110148059_110148179_- RLTRETN_Mm
tgtagtctcccctcccccagcctaaaacctgcttgctcaggggtggagct
tcctgctcaatcattctgccatgcctactgctggaacctgctgctttgcg
gttccgaagccatcacgtga
>mm9_chr7_110625821_110625941_- RLTRETN_Mm
tgtagtctcccctcccccagcctgaaacctgcttgctcaggggtggagct
tcctgctcattccttctgccacgcccactgctggaacctgccactttgct
gattggagccacacacatgc
>mm9_chr7_110628601_110628721_+ RLTRETN_Mm
tatagcctcctctccccagccttaatggttccagtgtttacatcgggatg
gagcttgctgctcaatcattctgccacgcccactgctgcatcctgcggct
ttgttgttccagagccatac
>mm9_chr7_111860513_111860633_- RLTRETN_Mm
tgtagtctcccctcccccagcctgaaacctgcttgctcaggggtggagct
tcccgctcaatctttctgccatgcccactgctggaacctgccgctttgct
gttcggagccgtgcatgtgg
>mm9_chr7_113093514_113093634_+ RLTRETN_Mm
tatagtctcccctcccccagcctgaaacctgcttgttcaggggtggagct
tcctgctcattcgttctgccacgcccactgctagaacctgcggagccaca
cacgtgcacctttctactgg
>mm9_chr7_113349892_113350012_+ RLTRETN_Mm
tatagtctcccctcccccagcctgaaacctgcttgttcaggggtggagct
tcctgctcattcgttctgccacgcccactgctagaacctgcggagccaca
cacgtgcacctttctactgg
>mm9_chr7_113731815_113731935_+ RLTRETN_Mm
tccccaccccctcagcctgaaacctgtttgctcaggtttcactgttagca
agaagagagcatcgggtggagcttgctgccctatcattctgccactccca
ctgctgctgcctacagccta
>mm9_chr7_113801055_113801175_- RLTRETN_Mm
tgtagtctcccctcccccagcctgaaacctgcttgctcaggggtggagct
tcctgctcattcgttctgccacgcccactgctagaacctgcggagccaca
cacgtgcacctttctactgg
>mm9_chr7_113854809_113854929_+ RLTRETN_Mm
aataaagttacttatgcagtgtagcctcccgtcccccagccctaatggtt
ccactgtttacacctggatggagcttgccactcaatcgttctgccacgcc
cactgctggaacctgctgct
>mm9_chr7_115692926_115693046_- RLTRETN_Mm
tgtagtctcccctcccccagcctgaaacctgcttgctcagggtggagctt
cctgctcattcgttctgccacgcccactgctggaacctgaggagccacac
acgtgcacctttctactgga
>mm9_chr7_140727580_140727700_+ RLTRETN_Mm
tgtagtctcccctcccccagcctgaaacctgcttgctcggggtggagctt
cctgctcattcgttctgccacgcccactgctggaacctgaggagccacac
acgtgcacctttctactgga
>mm9_chr7_143431789_143431909_- RLTRETN_Mm
tgtagtctcccctcccccagcctgaaacctgcttgctcggggtggagctt
cctgctcattcgttctgccacgcccactgctggaacctgaggagccacac
acgtgcacctttctactgga
>mm9_chr7_145646387_145646507_- RLTRETN_Mm
tgtagcctcccctcccccagccttaatggttccactgtttacacctggat
ggagcttggcggctcaattgttctgccatgcccactgctggaatctgccg
ctttgctgttcggagccgta
>mm9_chr8_3833026_3833146_+ RLTRETN_Mm
tgtagtctcccctcccccagcctgaaacctgcttgctcaggggtggagct
tcctgctcattcgttctgccacgcccactgctagaacctgtggagccaca
catgtgcacctttctactgg
>mm9_chr8_5440576_5440696_- RLTRETN_Mm
tgtaacctcccccaccccctcagcctgaaacctgtttgctcaggtttcac
tgtttgcattggggtggagcctgctgctctatcactctgccatacccact
gccgctttgctgttctggaa
>mm9_chr8_15760968_15761088_+ RLTRETN_Mm
tgtagtctcccctcccccagcctgaaacctgcttgctcaggggtggagct
tcctgctcattcgctctgccacgcccactgctggaacctgcggagccaca
cccgtgcacctttctactgg
>mm9_chr8_19080316_19080436_+ RLTRETN_Mm
tatagtctcccctcccccagcctgaaacctgcttgctcaggggtggagct
tgccgctcaattgttctgccatgcccactgctggagcttgccgctttgct
gttccgaagccatcatgtgt
>mm9_chr8_19432228_19432348_- RLTRETN_Mm
tgtagcctcccctcccccagccttaatggttccactgtttacacctggat
ggagcttgctgctcaattgttctgccacgcccactgctggaacctgccgc
tttgctgttaggagccatac
>mm9_chr8_26046341_26046461_- RLTRETN_Mm
tgtagcctcctctcccccagcctgaaacctgcttgctcaagggtggagct
tcccactcaatcgttctgccatgtccactgctggaacctgccactttgct
gttcagagccacacacgtgt
>mm9_chr8_38562123_38562243_+ RLTRETN_Mm
ggggcagagcttgccaccctatcattctgtcactcccacttccactgcct
gacaccttgctgttcctgagtcaaacacgtggtcacctgcaactttactc
taagatgatttggtgggaaa
>mm9_chr8_41657232_41657352_+ RLTRETN_Mm
tgtagtctcccctcccctagcctgaaacctgcttgctcaggggtggagct
tcctgctcattcgttctgccacgcccactgctggaacctgcggagccaca
cacgtgcacctttctactgg
>mm9_chr8_59290078_59290198_+ RLTRETN_Mm
tgtagtctcccctcccctagcctgaaacctgcttgctcggggtggagctt
cctgctcattcattctgccacgcccactgctggaacctgcggagccacac
acgtgcacctttctactgga
>mm9_chr8_64220964_64221084_+ RLTRETN_Mm
tgtagtctcccctcccccagcctgaaacctgcttgctcggggtggagctt
cctgctcattcgttctgccacgcccactgctggaacctgaggagccacac
acgtgcacctttctactgga
>mm9_chr8_69155736_69155856_- RLTRETN_Mm
tgtagcctcccctcccccagccttaatggttccactgtttacacctggat
ggagcttgccagctcaatcgttctgccatgcccactgctggaacctgccg
ctttgctgttcggagccgta
>mm9_chr8_80663852_80663972_- RLTRETN_Mm
tgtagtctcccctcccccagcctgaaacctgcttgctcggggtggagctt
cctgctcattcgttctgccacgcccactgctggaacctgcggagccacac
ccgtgcacctttctactaga
>mm9_chr8_83711101_83711221_- RLTRETN_Mm
tgtagtctcccctccccagcctgaaacctgtttgctcaagggtggagctt
gccactcaatcgctctgccacgcccactgctggagcctgccactttgctg
ttccagagccatacacgtgg
>mm9_chr8_87683211_87683331_- RLTRETN_Mm
tgtagtctcccctcccccagcctgaaacctgcttgctcaggggtggagct
tgccgctcaattgttctgccacacccactgctggagcctgccactttcct
gttccgaagccatcacatgg
>mm9_chr8_121460918_121461038_- RLTRETN_Mm
tgtagtctcccctcccccagcctgaaacctgcttgctcggggtggagctt
cctgctcattcgttctgccacgcccactgctggaacctgaggagccacac
acgtgcacctttctactgga
>mm9_chr8_121461467_121461587_- RLTRETN_Mm
tgtagtctcccctctcccagcctgaaacctgcttgttcggggtggagctt
cttgctcattcgttctgtcacgcccactgctggaacctgaggagccacac
acgtgtacctttttactgga
>mm9_chr8_128607563_128607683_- RLTRETN_Mm
tgtaacctcccctccccagcctgaaacctgtttgctcaggtttcagtgtt
agagagcatcagggtggagcctgccgcttaatcattctgccacgcccact
gctggagactgccaccttgc
>mm9_chr8_131270553_131270673_- RLTRETN_Mm
tgtagtctcccctcccccagcctgaaacctgcttgctcggggtggagctt
cctgctcattcgttctgccacgcccactgctggaacctgcggagccacac
ccgtgcacctttctactgga
>mm9_chr8_131621582_131621702_- RLTRETN_Mm
tgtagtctcccctcccctagcctgaaacctgcttgctcaggggtggagct
tcctgctcattcgttctgccacgcccactgctgaaacctgcggagccaca
cacgtgcacctttctgctgg
>mm9_chr9_3493986_3494106_+ RLTRETN_Mm
tgtagtctcccctcccccagcctgaaacctgcctgctcagggtggagctt
cccgctcatttgctctgccacgcccactgctggaacctgaggagccacac
acgtgcacctttctactgga
>mm9_chr9_4084171_4084291_+ RLTRETN_Mm
tgtatcctcccctccccagcctgaaatctgcttgctcaggtttcactgtt
tacatcggggtggagcttgctgctcaaacgttctgccacgcccactgctg
gagcctgctgctttgctgtt
>mm9_chr9_4921760_4921880_+ RLTRETN_Mm
tgtagtctcccctcccccagcctgaaacctgcttgctcaggggtggagct
tcctgctcattcgttctgccacgcccactgctggaacctgcggagccaca
cacgtgcacctttctactgg
>mm9_chr9_5658985_5659105_- RLTRETN_Mm
tgcagtctcccctcccccagcctgaaacctgcttgctcaggggtggagct
tcccgctcaatctttctgccacgcctactgctggaacatgccacttttct
gtttggagccatacatgtga
>mm9_chr9_6079879_6079999_- RLTRETN_Mm
tgtagtctcccctcccccagcctgaaacctgcttgctcaggggtggagct
tcctgctcattcgttctgccacgcccactgctggaacctgcggagccaca
cacgtgctcacctttctact
>mm9_chr9_7425088_7425208_- RLTRETN_Mm
tgtagtctcccctcccccagcctgaaacctgcttgctcggggtggagctt
cctgctcattcgttctgccacgcccactgctggaacctgaggagccacac
acgtgcacctttctactgga
>mm9_chr9_7799164_7799284_- RLTRETN_Mm
tgtagtctcccctcccccagcctgaaacctgcttgctcaggggtggagct
tcctgctcattcgttctgccacgcccactgctggaacctgcggagccaca
cccgtgcacctttctactgg
>mm9_chr9_8796677_8796797_- RLTRETN_Mm
tgtagcctcccctgccccagccttaatggttccactgtttacacctggat
ggagcttgctggctcaatcgttctgccacgcccactgctggaacctgcca
ctttgctgttcggagccata
>mm9_chr9_11823312_11823432_+ RLTRETN_Mm
tgtagtctcccctcccccagcctgaaacctgcttgctcggggtggagctt
cctgctcattcgttctgccacgcccactgctggaacctgaggagccacac
atgtgcacctttctactgga
>mm9_chr9_12276763_12276883_+ RLTRETN_Mm
tgtagtctcccctcccccagcctgaaacctgcttgctcaggggtggagct
tcctgctcattcgttctgccacgcccactgctagaacctgcagagccaca
cacgtgcacctttctactgg
>mm9_chr9_12685817_12685937_+ RLTRETN_Mm
tcgcccaccccctcagcctgaaacctgtttgctcaggtttcactgttagc
acgaagagagcatcggggtggagcctgccgccctaaagttctgccactcc
cactgctgctgcctgccgcc
>mm9_chr9_15215139_15215259_- RLTRETN_Mm
tgtagtctcccctcccccagcctgaaacctgcttgctcaggggtggagct
tcctgttcattcgttctgccacacccactgctggaacctgccgctttgct
gtttggagccacacactgtg
>mm9_chr9_17999305_17999425_+ RLTRETN_Mm
tgtagtctcccctcccccagcctgaaacctgcttgctcagtggtggagct
tcctgctcattcgttctgccacgcccactgctggaacctgcggagccaca
cacttgcacctttctactgg
>mm9_chr9_18860075_18860195_- RLTRETN_Mm
tgtagtctcccctcccccagcctgaaacctgcttgctcaggggtggaact
tcctgctcaatcgttctgccacgcccactgctggaacctgttgctttgct
gttcggagccatacacgtgg
>mm9_chr9_19015855_19015975_+ RLTRETN_Mm
tgtagtctcccctcccccagcctgaaacctgcttgctcaggggtggagct
tcctgctcattcgttctgccacgcccactgctggaacctgaggagccaca
cacgtgcacctttctactgg
>mm9_chr9_19407061_19407181_- RLTRETN_Mm
tgtagtcttccctcccccagcttgaaacctgcttgctcggggtggagctt
cctactcattcgttctgccacgcccactgctggaacctgaggagccacac
acgtgcacctttctactgga
>mm9_chr9_31282470_31282590_- RLTRETN_Mm
tgtagtctcccctccctcagcctgaaacctgcttgctcaggggtttcgtt
ctgccacgcccactgctggaacctgctgctttgctgttcggagccatgca
cgtggtcaccctgctattgg
>mm9_chr9_31284892_31285012_+ RLTRETN_Mm
tttgagctttgatcagaatgcctgtcttagctacatttctttctctcacc
gcctagcctctcttctcttccaggtttccaaatgcctttccaggctagaa
cccaggctgtgatctgctgg
>mm9_chr9_35620125_35620245_- RLTRETN_Mm
tgtagtctcccctcccccagcctgaaacctgcttgctcaggggtggagca
ttcctgctcattcgttctgccacgcccactgctggaccgtgctgctttgc
cattggtgccaccacgtgct
>mm9_chr9_35895845_35895965_- RLTRETN_Mm
tgtagtctcccctcccccagcctgaaacctgcttgctcggggtggagctt
cctgctcattcgttctgccacgcccactgctggaacctgaggagccacac
acgtgcacctttctactgga
>mm9_chr9_38227110_38227230_+ RLTRETN_Mm
tgtaacctcccatccccagcctgaaacctgtttgctcagatttcagtgtt
agtgagcattggggcggagcttgccaccctatcgtcctgccactcccact
gcctctgcctgccaactagc
>mm9_chr9_50434587_50434707_- RLTRETN_Mm
tgtagtctcccctcccccagcctgaaacctgcttgctcaggggtggagct
tcctgctcattcattctgccacgcccactgctggaacctgcggagccaca
cacgtgcacctttctactgg
>mm9_chr9_53603696_53603816_+ RLTRETN_Mm
tgtagtctcccctctcccagcctgaaacctgcttgctcaggggtggagct
ttctgctcattcgttctgccacgcccactgctggaacctgcggagccaca
cacgtgcacctttctactgg
>mm9_chr9_53604590_53604710_+ RLTRETN_Mm
tgtagtctcccctcccccagcctgaaacctgcttgctcaggggtggagct
tcctgctcattcgttctgccacgcccactgctggaacctgcggagccaca
cacgtgcacctttctactgg
>mm9_chr9_75578357_75578477_- RLTRETN_Mm
tgtagtctcccctcccctagcctgaaacctgcttgctcggggtggagctt
cctgctcattcgttctgccacgcccactgctggaacctgaggagccacac
atgtgcacctttctactgga
>mm9_chr9_79895901_79896021_- RLTRETN_Mm
tgtagtctcccctcccccagcctgaaacctgcttgctcagggatggagct
tccctctcaatctttctgccacgcccactgctggaacctgccgctttgct
actggaccccgagattattt
>mm9_chr9_84784151_84784271_+ RLTRETN_Mm
tgtagtctcccctcccctagcctgaaacctgcttgctcaggggtggagct
tcctgctcattcgttctgtcacgcccactgctggaacctgcggagccaca
cacgtgcacctttctactgg
>mm9_chr9_92415654_92415774_+ RLTRETN_Mm
tgtaacctcccccctctgccgttgatcaggtttgactgttagcacaaaga
gagcatcaggggtggagcctgccaccctatcgttctgctgctcccactgc
tattacctgccgcctagctg
>mm9_chrX_5884093_5884213_- RLTRETN_Mm
tgtagtctcccctccctcagcctgaaacctgcttgctcagggctggagct
tcctgctcaatcgttctgccatgcccactcactgctggaccatgccgctt
tgctgtttggagccacacgt
>mm9_chrX_15916652_15916772_- RLTRETN_Mm
tgtagtctcccctcccccagcctgaaacctgcttgctcaggggtggagct
tcctgctcattcgttctgccacgcccactgctggaacctgcggagccaca
cacgtgcacctttctactgg
>mm9_chrX_17358386_17358506_+ RLTRETN_Mm
tgtagtctcccctcccccagcctgaaacctgcttgctcggggtggagctt
cctgctcattcgttctgccacgcccactgctggaacctgaggagccacac
acgtgcacctttctactgga
>mm9_chrX_17365470_17365590_+ RLTRETN_Mm
tgtagtctcccctcccccagcctgaaacctgcttgctcggggtggagctt
cctgctcattcgttctgccacgcccactgctggaacctgaggagccacac
acgtgcacctttctactgga
>mm9_chrX_17536761_17536881_+ RLTRETN_Mm
tgtagtctcccctcccccagcctgaaacctgcttgctcaggggtggagct
tcctgctcattcgttctgccacgcccactgctggaacctgcggagccaca
cacgtgctcacctttctact
>mm9_chrX_21202719_21202839_+ RLTRETN_Mm
tgtagtctcccctcccccagcctgaaacctgcttgctcggggtggagctt
cctgctcattcgttctgccacgcccactgctggaacctgaggagccacac
acgtgcacctttctactgga
>mm9_chrX_21968734_21968854_+ RLTRETN_Mm
tgtagtctccccctcccccagcctgaaacctgcttgctcagggtggagct
tcctgctcattcattctgccacgcccactgctggaacctgaggagccaca
cacgtgcacctttctactgg
>mm9_chrX_24241809_24241929_- RLTRETN_Mm
tgtagcctccccttccccagcctgaaacctgcttgcttaggggtggagct
tcctgctcattcgttctgccacgcccactgctggaacctgctgctttgct
gttcagagccacacacgtgc
>mm9_chrX_24889616_24889736_- RLTRETN_Mm
tgtatcctccccttccccagcctgaaacctgcttgcttaggggtggagct
tcctgctcattcgttctgccacgcccactgctggaacctgctgctttgct
gttcagagccacacacgtgc
>mm9_chrX_25148698_25148818_- RLTRETN_Mm
tgttgcctccccttccccagcctgaaacctgcttgcttaggggtggagct
tcctgctcattcgttctgccacgcccactgctggaacctgctgctttgct
gttcagagccacacacgtgc
>mm9_chrX_25815869_25815989_- RLTRETN_Mm
tgtagcctcccctcccccagcctgaaacctgcttgcttaggggtggagct
tcctgctcattcgttctgccacgcccactgctggaacctgctgctttgct
gttcagagccacacacgtgc
>mm9_chrX_26271554_26271674_- RLTRETN_Mm
tgtagcctccccttccccagcctgaaacctgcttgcttaggggtggagct
tcctgctcattcgttctgccacgcccactgctggaacctgctgctttgct
gttcagagccacacacgtgc
>mm9_chrX_27138631_27138751_- RLTRETN_Mm
tgtagtctcccctcccccagcctgaaacctgcttgctcaggggtagagct
tcctgctcattcgttctgccacgcctattgctggaacctgaggagccaca
cacgtgcacctttctactgg
>mm9_chrX_28146412_28146532_- RLTRETN_Mm
tgtagtctcccctcccccagcctgaaacctgcttgctcaggggtagagct
tcctgctcattcgttctgccacgcctattgctggaacctgaggagccaca
cacgtgcacctttctactgg
>mm9_chrX_28691914_28692034_- RLTRETN_Mm
tgtagcctcccctcccccagcctgaaacctgcttgcttaggggtggagct
tcctgctcattcgttctgccacgcccactgctggaacctgctgctttgct
gttcagagccacacacgtgc
>mm9_chrX_28893511_28893631_+ RLTRETN_Mm
tgtagtctcccctcccccagcctgaaacctgcttgctcaggggtagagct
tcctgctcattcgttctgccacgcctattgctggaacctgaggagccaca
cacgtgcacctttctactgg
>mm9_chrX_35325994_35326114_- RLTRETN_Mm
gaaccagttctcttccaagaattttctggagttaacaccaaactgcgatc
ttcagagttcccactagatggctgacctatctacttcaaagaaactttgc
atggctagggatgggcctcc
>mm9_chrX_36071306_36071426_+ RLTRETN_Mm
tgtagtctcccctcccctagcctgaaacctgcttgctcaggggtggagct
tcctgctcattcgttctgccacgcccactgctggaacctgcggagccaca
cacgtgcacctttctactgg
>mm9_chrX_53242858_53242978_- RLTRETN_Mm
tgtagtctcccctcccccagcctgaaacctgcttgctcaggggtggagct
tcctgctcatttgttctgccacacccactgctggactgtgccgctttgct
gtttggagccacacacgtgc
>mm9_chrX_62125130_62125250_+ RLTRETN_Mm
tgtaacctcccctccccagcctgaaacctgtttgctcaggtttcagtgtt
agagagcatcagggtagagcttgccaccctatcgtcctgccactcccact
gctgctccctgccaactagc
>mm9_chrX_63067423_63067543_- RLTRETN_Mm
tgtaacctcccctccatagcctgaaacccgtttgctcaggtttcagtgtt
agagagcatcgaggcagagtttgctaccctattgtcctgccactcccact
gccgctgcctgccaactagc
>mm9_chrX_73744035_73744155_- RLTRETN_Mm
cctccccagcctgaaacctgtttgttcaggtttcagtgttacagagcatc
agggcagagcttgctgccctatcgttctgccactcccacttccactgctg
ctgcctgccacctagctatt
>mm9_chrX_74450708_74450828_+ RLTRETN_Mm
tgtaacctcccccaacccctcaggctgaaacctgttcgctcaggttgact
gtttgtttcggggtggagcctgccaccctattgttcagccactcccactt
ctactgcctgctgcctaact
>mm9_chrX_75528800_75528920_+ RLTRETN_Mm
tccccctcccctcagcctgaaacctggttgctcaggtttcactgttagca
agaagagagcatcggggtagagtctgctgctctatcgttctgccactccc
actgctgctgcctgcagcct
>mm9_chrX_79144618_79144738_+ RLTRETN_Mm
ggggcagagcttgctgccctatcgttctgccactcccactgccgctgcct
gctgccttgctgttccggagtcaacatggtcacctgaaactttactccag
gatgatttggtgggaaaggt
>mm9_chrX_79447212_79447332_- RLTRETN_Mm
tgtagtctcccctcccctagcctgaaacctgcttgctcggggtggagctt
cctgctcattcgttctgccacgcccactgctggaacctgaggagccacac
acgtgcacctttctactgga
>mm9_chrX_86823377_86823497_- RLTRETN_Mm
tgtaacctcccctccccagcctgaaacctgtttgctcaggtttcagtgtt
agagagcatggggcagagcttggcacccttttgtcctgccactcccactg
ccgctgcctgccacctagct
>mm9_chrX_86861807_86861927_+ RLTRETN_Mm
tgtagcctcccctccccagccttaatggttccactgtttacacctggatg
gagcttgctgctcaatcgttctgccatgccctctgctggaacctgccgct
ttgctgttcagagccataca
>mm9_chrX_99971206_99971326_+ RLTRETN_Mm
tgtagcgccccctccccagcctgaaacctgcctgctcaggcttcactgtt
tacatggggtggtggtggagcttgctgctcaatcgttctgccacgcccac
tgctggagcctgccactttg
>mm9_chrX_104434468_104434588_- RLTRETN_Mm
tgtagcctcccctctcccaaccttaatgtttccactgtttacacctggat
ggagcttgccagctcaatcattctgccatgcccactgctggaacctgccg
ctttgctgttcagagccgta
>mm9_chrX_115690685_115690805_+ RLTRETN_Mm
tgtagtctcccctcccctagcctgaaacctgcttgctcggggtggagctt
cctgctcattcattctgccacgcccactgctggaacctgaggagccacac
acgtgcacctttctactgga
>mm9_chrX_117089278_117089398_+ RLTRETN_Mm
tatagtcttccctcccccagcctgaaacctgcttgctcaggggtggtgct
tcctgctcattcgttctgccacgcccagtgttggactgtgccgatttgct
gtttggagccacacacgtgc
>mm9_chrX_118429377_118429497_+ RLTRETN_Mm
tgtagtctcccctcccccagcctgaaacatgcttgctcaggtgtgtagct
tcctgctcattcgttctgccacacccactgctggaacctgcctctttgca
tttggagccacacacgtgct
>mm9_chrX_119803384_119803504_+ RLTRETN_Mm
tgtagtctcccctcccccagcctgaaacatccttgctcggggtggagctt
cctgctcattcgttctgccacgcccactgctggaacctgaggagccacac
acgtgcacctttctactgga
>mm9_chrX_120517609_120517729_+ RLTRETN_Mm
tgtagtctcccctcccccagcctgaaacctgcttgctcggggtggagctt
cctgctcattcgttctgccacgcccactgctggaacctgaggagccacac
acgtgcacctttctactgga
>mm9_chrX_120959067_120959187_+ RLTRETN_Mm
tgtagtctcccctcccccagcctgaaacctgcttgctcggtgtggagctt
cctgctcattcgttctgccacgcccactgctggaacctgaggagccacac
acgtgcacctttctactgga
>mm9_chrX_122814938_122815058_- RLTRETN_Mm
ctcattcgttctgccacgcccactgctggaacctgccactttgctgtttg
gagccacacacatgttcaccctactgctggaccccgagaccagttggcgg
gaatggggtcccctccccct
>mm9_chrX_123194720_123194840_- RLTRETN_Mm
tgtagtctcccctcccctagcctgaaacctgcttgctcaggggtggagct
tcctgctcattcgttctgccacgcccactgctggaacctgcggagccaca
cacgtgcacctttctactgg
>mm9_chrX_124179227_124179347_+ RLTRETN_Mm
tgtaacctcccctacccagcctgaaacctgtttgctcaggtttcagtgtt
aagagagcatcagggcagagcttgtcaccctatcatcctgccactcccac
tgcctgccttcttgctgttc
>mm9_chrX_130729817_130729937_- RLTRETN_Mm
tgtagtctcccctcccccagcctgaaacctgcttgctcaggggtggagct
tcctgctcattcgttctgccacgcccactgctagaacctgcggagccaca
cacctttctactggaccaga
>mm9_chrX_150804452_150804572_+ RLTRETN_Mm
tgtagtctcactcccccagcctgaaacctgcttgctcaggggtggagctt
tccactcaatctttctgccacacctactgctggaaccttcccctttgctg
ttccgaagccatcacgtgat
>mm9_chrX_151159060_151159180_+ RLTRETN_Mm
tgtagtctcccctccgccagcctgaaaccagcttgctcaggggtggagct
tgccgctcaactgttctgccacacccactgctggagcttgccactttgct
gttccaaagtcatcacgtat
>mm9_chr10_3001868_3001988_+ RLTRETN_Mm
tgtagtctcccctcccccagcctgaaacctcgttctgccacgcccactgc
tggaccgtgccgctttgctgtttggagccacacatgtgctcaccctgcta
ctggacccagagattatttg
>mm9_chr10_3928661_3928781_- RLTRETN_Mm
tgtagcctcccctcccccagcctgaaacctgcttgctcaggggtggagct
tcctgctcattcgttctgccacacccactgctggaacctgccgctttgct
gttcggagccacacacatat
>mm9_chr10_4677438_4677558_- RLTRETN_Mm
tgtagcctcccctcccccagccttaatggttccactgtttacacctggat
agagcttgccctcaatcgttctgccatgtccactgctggagccccgccac
tttgccgttccgaagccatc
>mm9_chr10_5855374_5855494_- RLTRETN_Mm
tgtagtctcccctcccccagcctgaaacctgcttgctcaggggtggagct
tcctgctcattcgttctgccacgcccactgctggaacctgcggagccaca
cacgtgcacctttctactgg
>mm9_chr10_7104354_7104474_+ RLTRETN_Mm
tgtagtctcccctcccccagcctgaaacctgcttgctcaggggtggagct
tcctgctcattcgttctgccacgcccactgctggaacctgcggagccaca
cacgtgcacctttctactgg
>mm9_chr10_8272861_8272981_+ RLTRETN_Mm
tgtagtctcccctcccctagcctgaaacctgcttgctcaggggtggagct
tcctgctcattcgttctgccacgcccactgctggaacctgcggagccaca
cacgtgcacctttctactgg
>mm9_chr10_17805330_17805450_+ RLTRETN_Mm
tgtagtctcccctcccccagcctgaaacctgcttgctcaggggtggagct
tcctgctcattcgttctgccacgcccactgctggaaccttcggagccaca
cacgtgcacctttctactgg
>mm9_chr10_19099882_19100002_- RLTRETN_Mm
tgtagtctcccctcccctagcctgaaacctgcttgctcaggggtggagct
tcctgctcattcgttctgccacgcccactgctggaacctgcggagccaca
cacgtgcacctttctactgg
>mm9_chr10_19100713_19100833_- RLTRETN_Mm
tgtagtctcccctcccctagcctgaaacctgcttgctcaggggtggagct
tcctgctcatttgttctgccatgcccactgctggaacctgcggagccaca
cacgtgcacctttctactgg
>mm9_chr10_21625834_21625954_+ RLTRETN_Mm
tgtagtctcccctcccccagcctgaaacctgcttgctcaggggtggagct
tcctgctcaatcgttctaccatgcccactgctggaacctgccgctttgct
gtttggagccgtgcatgtgg
>mm9_chr10_21815457_21815577_+ RLTRETN_Mm
tgaagcctcccctcccccagcctgaaacctgcttgctcaggggtggagtt
tcccactcaatcgttctgccatgcccactgctggaacctgccgctttgct
gttcggagccacacacgtgt
>mm9_chr10_22189482_22189602_+ RLTRETN_Mm
tgtagtctcccctcccccagcctgaaacctgcttgctcaggggtggagct
tcccgctcaatcattctgccattcccactgctggaacctgccactttgct
gttcggagctgtgcatgtgg
>mm9_chr10_22226003_22226123_- RLTRETN_Mm
tgtagtctcccctcccccagcctgaaacctgcttgctcaggggtggagct
tcccgctcaatctttctgccacgcccactgctggaacttgccgctttgct
gtttcgaagccatcacatga
>mm9_chr10_23576707_23576827_- RLTRETN_Mm
tgtagtctcccctcccccagcctgaaacctgcttgctcaggggtggagct
tcctgctcattcgttctgccacgcccactgctggaacctgtggagccaca
cacgtgcacctttctactgg
>mm9_chr10_24045952_24046072_- RLTRETN_Mm
tgtagtctcccctcccccagcctgaaacctgcttgctcggggtggagctt
cctgctcattcgttctgccacgcccactgctggaacctgaggagccacac
acgtgcacctttctactgga
>mm9_chr10_24579602_24579722_+ RLTRETN_Mm
tgtagtctcccctcccctagcctgaaacctgcttgctcggggtggagctt
cctgctcattcgttctgccacgcccactgctggaacctgaggagccacac
acgtgcacctttctactgga
>mm9_chr10_24583539_24583659_+ RLTRETN_Mm
tgtagtctcccctcccccagcctgaaacctgcttgctcaggggtggagct
tcctgctcattcgttctgccacacccactgctagaacctgaggagccaca
cacgtgcacctttctactgg
>mm9_chr10_25687851_25687971_- RLTRETN_Mm
tgtagcttcctctcccacagccttaatggttccactgtttacacctggat
ggagcttgctgctcaatcgttctgccacgcccactgctggaacctgccac
tttgctgttcattgccatac
>mm9_chr10_30021106_30021226_+ RLTRETN_Mm
tgtagtctcccctcccctagcctgaaacctgcttgctcaggggtggagct
tcctgctcattcgttctgccacgcccactgctggaacctgtggagccaca
cacgtgcacctttctactgg
>mm9_chr10_30627210_30627330_+ RLTRETN_Mm
tgtggtctcccctcccccagcctgaaacctgcttgctcggggtggagctt
cctgctcattcgttctgccacgcccactgctggaacctgcggagccacac
ccgtgcacctttctactgga
>mm9_chr10_32680219_32680339_- RLTRETN_Mm
tgtagtctcccctcccccagtctgaaacctgcttgctcaggggtggagct
tcctgctcattcgttctgccacgcccactgctggaacctgcggagccaca
aacgtgcacctttctactgg
>mm9_chr10_33458734_33458854_+ RLTRETN_Mm
tgtagcctcccctccccagcctgaaacctgcttgctcaggtttcactatt
tacataggggtggagcttgctgctcaatcgttttgccatgcccactgctg
gagcctgccactttgctgtt
>mm9_chr10_35490191_35490311_- RLTRETN_Mm
tgtagtctcccctcccccagcctgaaacctgcttgctcaggggtggagct
tcccgctcaatcgttctgccacgcccactgctggaacgtgccgctttgct
gtttggagccacacacgtga
>mm9_chr10_40045258_40045378_+ RLTRETN_Mm
tgtagtctcccctcccccagcctgaaacctgcttgctcaggggtggagct
tcccgctcatttgctctgccacgcccactgctagaacctggggagccaca
cacgtgcacctttctactgg
>mm9_chr10_54418301_54418421_+ RLTRETN_Mm
tgtagtctcccctcccctagcctgaaacctgcttgctcggggtggagctt
cctgctcattcgttctgccacgcccactgctggaacctgaggagccacac
acgtgcacctttctactgga
>mm9_chr10_61833594_61833714_+ RLTRETN_Mm
tgtagtctcccctcccccagcctgaaacctgcttgctcaggggtggagct
tcctgctcattcgttctgccacgcccactgctggaacctgcggagctaca
cacgtgcacctttctactgg
>mm9_chr10_82862533_82862653_- RLTRETN_Mm
tgtagtctcccctcctccagcctgaaacctgcttgctcaggggtggagct
tcctgctcattcgttctgccacgcccactgctggaacctgctgctttgct
gtttggagccacacacgtgc
>mm9_chr10_82922897_82923017_- RLTRETN_Mm
tgtagtctcccctcccccagcctgaaacctgcttgctcaggggtggagct
tcctgctcattcgttctgccactcccactgctagaacctgcggagccaca
cacgtgcacctttctactgg
>mm9_chr10_82937123_82937243_- RLTRETN_Mm
tgtagtctcccctcccccagcctgaaacctgcttgctcaggggtggagct
tcctgctcattcgttctgccacgcccactgctagaacctgcggagccaca
cacgtgcacctttctactgg
>mm9_chr10_127254450_127254570_- RLTRETN_Mm
tgtaacctcccccgcccccagcttgaaatctggctgatcaggtttgactg
ttagcacaaggagagcatcaggggtggagccagccaccctatcggtctgc
cactcccacagctgctacct
>mm9_chr10_128808203_128808323_+ RLTRETN_Mm
cctcccccagcctgaaacctgcttgctcaggggtggagcttgccgctcaa
tcgttctgccatgcccactgctggaacttgccgctttgctgttctgaagc
catcacatggtcaccctgct
>mm9_chr10_129495626_129495746_- RLTRETN_Mm
tgtagtctcccctcccccagcctgaaacctgcttgctcaggggtggagct
tcctgctcattcgttctgccacgcccactgctggaacctgcagagccaca
cacgtgctcacctttctact
>mm9_chr10_129987906_129988026_- RLTRETN_Mm
tgtagtctcccctcccccagcctgaaacctgcttgctcaggggtggagct
tcctgctcattcgttctgccacgcccactgctggaacctgcggagccaca
cacgtgcacctttctactgg
>mm9_chr11_6645107_6645227_- RLTRETN_Mm
tgtagtctcccctcccctagctggaaacctgcttgctcaggggtggagct
tcctgctcattcgttctgccacgcccactgctggaacctgcggagccaca
cacgtgcacctttctactgg
>mm9_chr11_7867869_7867989_+ RLTRETN_Mm
tgtagtctcccctccctcagcctgaaacctgattgctcaggggtggagct
tcccgctcaatcattctgccatgcccactgctggagcgtgcagctttgct
gtttggagccacacacctgg
>mm9_chr11_8634383_8634503_- RLTRETN_Mm
tgtagtctcccctcccccagcctgaaacctgcttgctcaggggtggagct
tcctgctcaatcgttctgccatgtctactgctggaacctgccgctttgct
gtttggagccgtgtacgtgg
>mm9_chr11_8743041_8743161_+ RLTRETN_Mm
tgtagtctcccctcccctagcctgaaacctgcttgctcaggggtggagct
tcctgctcattcgttctgccacgcccactgctggaacctgcggagccaca
cacgtgcacctttctactgg
>mm9_chr11_9132919_9133039_- RLTRETN_Mm
tgtaacctcccccactccagcctgaactctggctgatcaggtttgactgt
tagcaccagaggagcatggtgggggggggggggggggggtggagtctgcc
accctatcgttctgccactc
>mm9_chr11_9870969_9871089_- RLTRETN_Mm
tgtagtctcccctcccccagcctgaaacctgcttgctcggggtggagctt
cctgctcattcgttctgccacgcccactgctggaacctgaggagccacac
acgtgcacctttctactgga
>mm9_chr11_13822393_13822513_- RLTRETN_Mm
tgtagtctcccctcccccagcctgaaacctgcttgctccgggtggagctt
cctgctcattcgttctgccacgcccactgctggaacctgaggagccacac
acgtgcacctttctactgga
>mm9_chr11_15068123_15068243_- RLTRETN_Mm
tgtagtctcccctcccccagcctgaaacctgcttgctcggggtggagctt
cctgctcattcgttctgccacgcccactgctggaacctgaggagccacac
acgtgcacctttctactgga
>mm9_chr11_15931303_15931423_- RLTRETN_Mm
tgtagtctcccctcccccagcctgaaacctgcttgctcaggggtggagct
tcccgctcaatctttctgccacgcccactgctagaacctgccactttgct
gttccaaagccatcatgtga
>mm9_chr11_19315895_19316015_+ RLTRETN_Mm
tgtagtctcccctcccccagcctgaaacctgcttgctcaggggtggagct
tcctgctcattcgttctgccacgcccactgctggaacctgcggagccaca
cccgtgcacctttctactgg
>mm9_chr11_27213129_27213249_- RLTRETN_Mm
tgtagtctcccctcccccagcctgaaacctgcttgctcaggggtggagct
tcctgctcattcgttctgccacgcccactgctggaacctgcggagccaca
cacgagcacctttctactgg
>mm9_chr11_27509096_27509216_- RLTRETN_Mm
tgtagtctcccctcccccagcctgaaacctgcttgcttggggtggagctt
cctgctcattcgttctgccacgcccactgctggaacctgaggagccacac
acgtgcacctttctactgga
>mm9_chr11_28072375_28072495_+ RLTRETN_Mm
ccccacccccagcctgaaacctggttgctcaggtttcactattagcaaga
agagagcatcgggatggagcctgccaccctatcgttctgtcactcccact
gctgctgcctgccccctagc
>mm9_chr11_28180672_28180792_- RLTRETN_Mm
ccttaagaggaatacacatggtcaccctgcaattggacttcaagatgatt
tggcgggaatcaggtcccttcccctgcttcataactgagtgtcagaaata
gtaaaattgagctttgatca
>mm9_chr11_28272917_28273037_+ RLTRETN_Mm
tgtattctcccctcccccagcctgaaacctgtttgctcaggggtggagct
tcccgctcaatctttctgccatgcccactgctggaacctgccactttgct
gttctgaagccatcacgtga
>mm9_chr11_49265841_49265961_+ RLTRETN_Mm
tgtagtctcccctcccccagcctgaaacctgcttgctcggggtggagctt
cctgctcattcgttctgccacgcccactgctggaacctgcggagccacac
ccgtgcacctttctactgga
>mm9_chr11_58531295_58531415_+ RLTRETN_Mm
tgtagtctcccctccctcagcctgaaacctgcttgctcaggggtggagct
tcccgctcaatcattctgccatgcccactgctagaacatgccactttgct
gttcggagctgtgcacgtgg
>mm9_chr11_70181313_70181433_+ RLTRETN_Mm
tgtaacctcccactccccagcctgaaatctggctgctcaggtttgactgt
tagcacaagagagcatgggggggtggagcttgccaccctattgttctgcc
actcccactgctactgcctg
>mm9_chr11_70893377_70893497_- RLTRETN_Mm
tgtagtctcccctcccccagcctgaaacctgcttgctcaggggtggagct
tcctgctcatttgttctgccatgcccactgctggaacctgaggagccaca
cacgtgcacctttctactgg
>mm9_chr11_73685428_73685548_+ RLTRETN_Mm
tgtagtctcccctcccccagcctgaaacctgcttgctcaggggtggggct
tcctgctcattcattctgccacgcccactgctggaacctgcggagccaca
cacgtgcacctttctactgg
>mm9_chr11_83045938_83046058_- RLTRETN_Mm
tgtagcctccccttccccagcctgaaacctgcttgctcaggggtggagct
tcctgctcattcgttctgccacgcccactgctggaacctgctgctttgct
gcttagagccacatacatgt
>mm9_chr11_87291560_87291680_- RLTRETN_Mm
tgtagtctcccctcccccagcctgaaacctgcttgctcaggggtggagct
tgcctgatcaatcgttctgccatgcccactgctggaacctgccgctttgc
tgttctgagccgtgcacgtg
>mm9_chr12_18471740_18471860_+ RLTRETN_Mm
tgtagtctcctctcccccagcctgaaacctgcttgctcaggggtggaact
tcctgctcattcattctgccacgcccactgctggaccgtgctgctttgct
gttggtgccatcacgtgctc
>mm9_chr12_19654824_19654944_+ RLTRETN_Mm
tgtagtctcccctcccccagcctgaaacctgcttgctcaggggtggagct
tcctgctcattcgttctgccacgcccactgctggaacctgctgctttgct
gttggtgccaccacgtgctc
>mm9_chr12_20270798_20270918_+ RLTRETN_Mm
tgtagtctcccctccccccagcctgaaacctgcttgctcaggggtggagc
ttcctgctcattcattctgccacacccactgctggaacctgctgctttgc
tgttggtgccactgcgtgtt
>mm9_chr12_20384484_20384604_+ RLTRETN_Mm
tgtagtctcccctcccccagcctgaaacctgcttgctcaggggtggaact
tcctgctcattcgttttgccacgcccactgctggaccatgctgctttgct
gttggtgccatcacgtgctc
>mm9_chr12_20902274_20902394_+ RLTRETN_Mm
tgtagcctccccaatccagcctggaacctgctggctcaggggtggagttt
cctgcttattcgttctgccacgcccactgctggaccgtgccgctttgctg
cttgaagccacacacgtgtt
>mm9_chr12_21881062_21881182_- RLTRETN_Mm
tgtagtctcccctcccccagcctgaaacctgcttgctcaggggtggaact
tcctgctcattcgttctgccacgcccactgctggaccatgctgctttgct
gttggtgccatcacgtgctc
>mm9_chr12_22175915_22176035_- RLTRETN_Mm
tgtagtctccccttcctgaaacctgcttgctcaggggtggagcttcccac
tcaatcgttctgccacgcccactgctggaacctgccgctttgctgttcag
agctgtgcacgtgatcaccc
>mm9_chr12_22474249_22474369_- RLTRETN_Mm
tgtagtctccccttcctgaaacctgcttgctcaggggtggagcttcccac
tcaatcgttctgccacgcccactgctggaacctgccgctttgctgttcag
agctgtgcacgtgatcaccc
>mm9_chr12_22721858_22721978_+ RLTRETN_Mm
tgtagtctccccttcctgaaacctgcttgctcaggggtggagcttcccac
tcaatcgttctgccacgcccactgctggaacctgccgctttgctgttcag
agctgtgcacgtgatcaccc
>mm9_chr12_22837580_22837700_- RLTRETN_Mm
tgtagtctcccctcccctagcctgaaacctgcttgctcggggtggagctt
cctgctcattcgttctgccacgcccactgctggaacctgcggagccacac
acgtgcacctttctactgga
>mm9_chr12_24445585_24445705_- RLTRETN_Mm
tgaaacctgcttgctcatgggtggagcttcgtgctcattcgttctgccac
acccactgctggaacctgctgctttgctgttggtgccactgcgtgttcac
cttgctactggatctgagat
>mm9_chr12_28103503_28103623_- RLTRETN_Mm
tgtagtctcccctcccccagcctgaaacctgcttgctcggggtggagctt
cctgctcattcgttctgccacgcccactgctggaacctgaggagccacac
acgtgcacctttctactgga
>mm9_chr12_45813588_45813708_- RLTRETN_Mm
tgtagtctcccctcccctagcctgaaacctgcttgctcaggggtggagct
tcctgctcattcgttctgccacgcccactgctggaacctgcggagccaca
cacgtgcacctttctactgg
>mm9_chr12_52081445_52081565_+ RLTRETN_Mm
tgtagtctcccctcccccagcctgaaacctgcttgctcggggtggagctt
cctgctcattcgttctgccacgcccactgctggaacctgaggagccacac
acgtgcacctttctactgga
>mm9_chr12_65838682_65838802_- RLTRETN_Mm
tgtagtctcccctcccccagcctgaaacctgcttgctcagggtggagctt
cctgctcatttgttctgccacgcccactgctggaacctgaggagccacac
acgtgcacctttctactgga
>mm9_chr12_69664281_69664401_+ RLTRETN_Mm
tgtagtctcccctcccccagcctgaaacctgcttgctcggggtggagctt
cctgctcattcgttctgccacgcccactgctggaacctgaggagccacac
acgtgcacctttctactgga
>mm9_chr12_74103983_74104103_+ RLTRETN_Mm
tgtagcctcccctcccccagccttaatggttccactgtttacacctggat
ggagcttgccggctcaatcgttctgccacgcccactgctagaacctgccg
ctttgctgttcagagccata
>mm9_chr12_77330106_77330226_+ RLTRETN_Mm
tgtagtctcccctcccctagcctgaaacctgcttgctcggggtggagctt
cctgctcattcgttctgccacgcccactgctggaacctgaggagccacac
acgtgcacctttctactgga
>mm9_chr12_79507317_79507437_- RLTRETN_Mm
tgtagtctcccctcccccagcctgaaacctgcttgctcaggggtggagct
tcctgctcattcgttctgccacgcccactgctggaacctgaggagccaca
cacgtgcacctttctactgg
>mm9_chr12_89273655_89273775_+ RLTRETN_Mm
tgtagtctcccctcccccagcctgaaaccttgcttgctcaggggtggagc
ttcccactcaatctttctgccacgcctactgctggaacctgtcgctttgc
tgttcctaagccatcacgtg
>mm9_chr12_94341785_94341905_- RLTRETN_Mm
tgtagtctcccctcccccagtctgaaacctgcttgctcagggtggagctt
tctgctcattcgttctgccacgcccactgctggaacctgaggagccacac
acgtgcacctttctactgga
>mm9_chr12_105147617_105147737_- RLTRETN_Mm
tgtagtctcccctcccccagcctgaaacctgcttgctcggggtggagctt
cctgctcattcgttctgccacgcccactgctggaacctgaggagccacac
acgtgcacctttctactgga
>mm9_chr12_115519825_115519945_+ RLTRETN_Mm
tgtagtctcccctcccccagcctgaaacctgcttgctcaggggtggagct
tcctgctcattcgttctgccatgcccactgctggaacttgcggagccaca
ctcgtgcacctttctactgg
>mm9_chr12_118623286_118623406_+ RLTRETN_Mm
tgtagtctcccctcccccagcctgaaacctgcttgctcggggtggagctt
cctgctcattcgttctgccacgcccactgctggaacctgaggagccacac
acgtgcacctttctactgga
>mm9_chr13_3196670_3196790_- RLTRETN_Mm
tgtagtctctcctcccccagcctgaaacctgcttgctcaggggtggatgt
tcctgctcatttgttctgccacgcccactgctggaacctgaggagccaca
cacgtgcacctttctactgg
>mm9_chr13_3235697_3235817_+ RLTRETN_Mm
tgtagtctcccctcccccagcctgaaacctgcttgctcaggggtggagct
tcctgctcattcgttctgccacgcccactgctggaaccttcggagccaca
cacgtgcacctttctactgg
>mm9_chr13_3448630_3448750_- RLTRETN_Mm
tgtagcttcccctcccccagccttaatggttctactgtttacacctggat
ggagcttgccagcccaatcgttctgccacgcccactgctggaacctgccg
ctttgctgttcggagccata
>mm9_chr13_3487942_3488062_+ RLTRETN_Mm
tgtaacctcccctccacagcctgaaacctgtttgctcaggtttcagtatt
agagagcatggggcagagcttgccaccctatcgtcctgccactcccactg
cctgccttctagctgttccg
>mm9_chr13_3505301_3505421_- RLTRETN_Mm
tgtagtctcctctcctccagcctgaaacttgcttgctcaggggtggagct
tcccactcaatcgttctgccatgcccactgctggaacctgccgctttgct
gttcagagctatgctcgtgg
>mm9_chr13_3509130_3509250_+ RLTRETN_Mm
tgtagtctcccctcccctagcctgaaacctgcttgctcggggtggagctt
cctgctcattcgttctgccacgcccactgctggaacctgaggagccacac
acgtgcacctttctactgga
>mm9_chr13_4155908_4156028_- RLTRETN_Mm
tgtagtctcccctcccccagcctgaaacctgcttgctcaggggtggagct
tcccgctcaatctttctgccacacctactgctggaacctgcctctttgct
gttccgaagccatcacgtga
>mm9_chr13_4186017_4186137_+ RLTRETN_Mm
tgttacctccttccagcctagcaaggctggctgtgaccatctgctgcata
agcagcggcgccacctgctgtgctgctcctttgatgtgccactacctgcc
tgaggcccaacctgcctgag
>mm9_chr13_4216305_4216425_+ RLTRETN_Mm
cccccacagcccaaaatcaggctgatcaggcttgactgttatcaccagga
gatcatgggggatggtggagcctgccacactattgttctgccactcccac
tgctactacctgctgcctag
>mm9_chr13_5201268_5201388_+ RLTRETN_Mm
tgtagtctcccctcccctagcctgaaacctgcttgctcggggtggagctt
cctgctcattcgttctgccacgcccactgctggaacctgaggagccacac
acgtgcacctttctactgga
>mm9_chr13_5630559_5630679_+ RLTRETN_Mm
tgtagcctcccctcccccagccttaatgtttccactgtttacacctggat
ggaacttgccagctcaatcgttctgccacgcccactgctggaacctgcca
ctttgctgtttggagccata
>mm9_chr13_8761287_8761407_- RLTRETN_Mm
tgtagtctcccctcccctagcctgaaacctgcttgctcggggtggagctt
cctgctcattcgttctgccacgcccactgctggaacctgaggagccacac
acgtgcacctttctactgga
>mm9_chr13_8894723_8894843_- RLTRETN_Mm
tgtagtctcccctcccctagcctgaaacctgcttgctcggggtggagctt
cctgctcattcgttctgccacgcccactgctggaacctgaggagccacac
acgtgcacctttctactgga
>mm9_chr13_8913253_8913373_+ RLTRETN_Mm
tgtagcctcccctcccccagtcttaatggttccactgtttacacctggat
ggagcttgctgctcaatagttctgccacgcccactgctggaacctgccgc
tttcctgtcctgaagccatc
>mm9_chr13_14353310_14353430_+ RLTRETN_Mm
tgtagtctcccctcccccagcctgaaacctgcttgctcaggggtggagct
tcctgctcattcgttctgccacgcccactgcggagccacacacgtgcacc
tttctactggaccagagatt
>mm9_chr13_15043194_15043314_+ RLTRETN_Mm
tgtagtctcccctcccccagcctgaaacctgcttgctcaggggtggagct
tcctgctcattcgttctgccacgcccactgctggaccgtgccactttgct
gttggtgccaccacgtgctc
>mm9_chr13_19295624_19295744_+ RLTRETN_Mm
tgtagtctcccctcccccaacctgaaacctgcttgctcaggggtggagct
tgctgctcaatcattctgccatgcccactgctggagcttgctgctttgct
gttccgaagccatcccatgt
>mm9_chr13_22249069_22249189_+ RLTRETN_Mm
tgtagcctcccctcccccagccttaatagttccactgtttacacctggat
ggagctagctgctcaatcgttcggccacgcccactgctggagccccaccg
ctttgctgttccgaagccat
>mm9_chr13_22255408_22255528_+ RLTRETN_Mm
tgtagcctcccctcccccagccttaatagttccactgtttacacctggat
ggagctagctgctcaatcgttcggccacgcccactgctggagccccaccg
ctttgctgttccgaagccat
>mm9_chr13_23014643_23014763_+ RLTRETN_Mm
tgtagcccccctcccccagccttaatggttccactgtttacacctggatg
gaacttgccagctcaatcgttctgccacacccactgctggaacctgccgt
tttgctgttcggagccgtac
>mm9_chr13_23062046_23062166_- RLTRETN_Mm
tgtagcccccctcccccagccttaatggttccactgtttacacctggatg
gaacttgccagctcaatcgttctgccacacccactgctggaacctgccgt
tttgctgttcggagccgtac
>mm9_chr13_23262226_23262346_- RLTRETN_Mm
tgtagtctcccctcccctagcctgaaacctgcttgctcggggtggagctt
cctgctcattcgttctgccacgcccactgctggaacctgaggagccacac
acgtgcacctttctactgga
>mm9_chr13_23416599_23416719_- RLTRETN_Mm
tgtagtctcccctcccccagcctgaaacctgcttgctcaggggtggagct
tcctgctcattcggtctgccacgcccactgctggaacctgcggagccaca
cacgtgcacctttctactgg
>mm9_chr13_24563194_24563314_- RLTRETN_Mm
tgtagtctcccctcccccagcctgaaacctgcttgctcaggggtggagct
tcctgctcaatcattctgccatgcccactgctggaacctgccactttgct
gttcagagccttgcacgtgg
>mm9_chr13_24864778_24864898_+ RLTRETN_Mm
tgtagtctcccctcccccagcctgaaacctgcttgctcaggggtggagct
tcctgctcattcgttctgccacgcccactgctggaacctgcggagccaca
cacgtgcacctttctactgg
>mm9_chr13_28427834_28427954_- RLTRETN_Mm
tgtaacctcccctcctcagcctgaattctggctgatcaggtttgactgtt
agcactaggaaagcatcaggttggagcctgccaccctatcgttctgccac
tcccactgctactacctgcc
>mm9_chr13_33154308_33154428_+ RLTRETN_Mm
tgtagtctcccctcccctagcctgaaacctgcttgctcggggtggagctt
cctgctcattcgttctgccacgcccactgctggaacctgaggagccacac
acgtgcacctttctactgga
>mm9_chr13_33389142_33389262_+ RLTRETN_Mm
tataacctcccctccccagtctgaaacctatttgctcaggtttcagtgtt
agagaacatggggggggggcagagcttgctgcgctattgtcctgccactc
ccactgcctgcctcttagct
>mm9_chr13_33463798_33463918_+ RLTRETN_Mm
tataacctcccctccccagcctgaaacctgtttgctcaggtttcagtgtt
agagaacatgggggggggggcagagcttgctgcgctattgtcctgccact
cccactgcctgcctcttagc
>mm9_chr13_33548948_33549068_+ RLTRETN_Mm
tataacctcccctccccagcctgaaacctgtttgctcaggtttcagtgtt
agagaacatcaggggcagagcttgctgcgctattgtcctgccacccactg
cctgcctcttagctgttccg
>mm9_chr13_36137484_36137604_+ RLTRETN_Mm
tgtagcctcccctcccccagcctcaatggttccactgtttacacctggat
ggagcttgccgctcaatcgttctgccacgcccactgctggaacctgccgc
tttgctgttcggagccatac
>mm9_chr13_50025166_50025286_+ RLTRETN_Mm
tgtagtctcccctcccctagcctgaaacctgcttgctcaggggtggagct
tcctgctcatttgttctgccacgcccactgctggaacctgcagagccaca
cctttctactggaccagaga
>mm9_chr13_50209318_50209438_+ RLTRETN_Mm
tgtagcctcccctcctccagccttaatggttccactgtttacacctggat
ggagcttgctgctcaatcgttctgccacgcccactgctggagcccacagc
tttgctgttcagaagccatc
>mm9_chr13_50440980_50441100_- RLTRETN_Mm
tgtagtctcctctcccccagcctaaaacccgcttgctcaggggtagagct
tcctgctcaatcgttctgccatgcccactgctggaacctgccgatttgct
gtttggagccatacacgtgg
>mm9_chr13_53234898_53235018_- RLTRETN_Mm
tgtagtctcccctcccccagcctgaaacctgcttgctcagggtggagctt
cctgctcatttgttctgccacgcccactgctagaacctgaggagccacac
acgtgcacctttctactgga
>mm9_chr13_61216805_61216925_+ RLTRETN_Mm
tgtagtctcccctcctccagcctgaaacctgcttgctcaggggtgcagct
tcctgctcattccttctgccacgcccactgctagaacctgcggagccaca
catgtgcaccattctactgg
>mm9_chr13_62059453_62059573_+ RLTRETN_Mm
tgtagtctcccctcccccagcctgaaacctgcttgctcaggggtggagct
tcccgctcatcgctctgccacgcccactgctggaacctgcggagccacac
acgtgcacctttctactgga
>mm9_chr13_62437839_62437959_- RLTRETN_Mm
tgtagtctcccctcccccagcctgaaacctgcttgctctggggtggagct
tcctgctcattcattctgtcacgtccactgctggaacctgctgccttgct
gttccaaagccatcacgtgc
>mm9_chr13_67340038_67340158_+ RLTRETN_Mm
tgtagtctctcctcccccagcctgaaacctgcttgctcaggggtggagct
tcctgctcatttgttctgccacgcccactgctggaacctgaggagccaca
cacgtgcacctttctactgg
>mm9_chr13_75620739_75620859_- RLTRETN_Mm
ccccccccagcctaaaacctgactgatcaggttccactgttagcctgaag
agagcatctggggtggagctcgccaccctatcgttctgccactcccactg
ctactgcctgccacctagct
>mm9_chr13_76587765_76587885_- RLTRETN_Mm
tgtagtttcccctcccccagcctgaaacctgcttgctcaggggtggagct
tcccactcaatctttctgccacgcctactgctggaacctgccactttgct
gttccgaagccatcatgtga
>mm9_chr13_90430615_90430735_+ RLTRETN_Mm
tgtagtctccccttccctagcctgaaacctgcttgctcaggggtggagct
tcctgctcattcgttctgccacgcccactgctggaacctgcggagccaca
cacgtgcacctttctactgg
>mm9_chr13_94850702_94850822_- RLTRETN_Mm
tgtagtctcccctcccctagcctgaaacctgcttactcggggtggagctt
cctgctcattcgttctgccacgcccactgctggaacctgcggagccacac
acgtgcacctttctactgga
>mm9_chr13_114513846_114513966_+ RLTRETN_Mm
tgtagtctcccctcccccagcctgaaacctgcttgctcggggtggagctt
cctgctcattcgttctgccacgcccactgctggaacctgaggagccacac
acgtgcacctttctactgga
>mm9_chr14_4381655_4381775_+ RLTRETN_Mm
gcaggaatctggcccctcacccttccttcataactgagtgcagaatagta
aaaattaaaccttgagcagagacctttgtcttggttcctttcttatctct
cacagccaagcccctcttct
>mm9_chr14_4908123_4908243_+ RLTRETN_Mm
ctgctactgtctgagccagctccccaacaggagtccagagactaacctta
gcattacaatttgcaactgaataaagtacctgaacttccccaaaagaagc
aggaatctggcccctcaccc
>mm9_chr14_6050623_6050743_- RLTRETN_Mm
tccggagactagccttagctttacaatttgcaactgaataaagtacctga
acttccccaaaagaagcaggaatctggcccctcacccttccttcataact
gagtgcagaatagtaaaaat
>mm9_chr14_6295354_6295474_- RLTRETN_Mm
ctgctactgtctgagccagctcccccacaggagtccagagactaacctta
gcattacaatttgcaactgaataaagtacctgaacttccccaaacgaagc
aggaatctggcccctcaccc
>mm9_chr14_7309949_7310069_- RLTRETN_Mm
ctgctactgtctgagccagctccccaacaggagtccagagactaacctta
gcattacaatttgcaactgaataaagtacctgaacttccccaaaagaagc
aggaatctggcccctcaccc
>mm9_chr14_7340896_7341016_- RLTRETN_Mm
tctggagactagccttagctttacaatttgcaactgaataaagtacctga
acttccccaaatgaagcaggaatctggcccctcacccttccttcataact
gagtgcagaatagtaaaaat
>mm9_chr14_7644023_7644143_- RLTRETN_Mm
tccagagactaaccttagcattacaatttgcaactgaataaagtacctga
acttccccaaaagaagcaggaatctggcccctcacccttccttcataact
gagtgcagaatagtaaaaat
>mm9_chr14_7777466_7777586_- RLTRETN_Mm
tccagagactaaccttagcattacaatttgcaactgaataaagtacctga
acttccccaaatgaagcaggaatctggcccctcacccttccttcataact
gagtgcagaatagtaaaaat
>mm9_chr14_9119913_9120033_- RLTRETN_Mm
tgcagtctcccctcccccagcctgaaacctgcttgctcaggggtggagct
tgccggctcaatcgttctgccatgcccactgctggaacctgccgctttgt
tgttcggagccatgcacgtg
>mm9_chr14_9576014_9576134_- RLTRETN_Mm
tgtagtctcccctcccctagcctgaaacctgcttgctcggggtggagctt
cctgctcattcgttctgccacgcccactgctggaacctgaggagccacac
acgtgcacctttctactgga
>mm9_chr14_14467429_14467549_- RLTRETN_Mm
tgtagcctcccctccccagcctgaaacctgtttgctcaggtttcagtgtt
agagagcatcagggcggagcttgctgccctatcgtcctgccactcccact
gccactgcctgccaactagc
>mm9_chr14_15283897_15284017_- RLTRETN_Mm
tgtagtctcccctcccccagcctgaaacctgcttgctcaggggtggagct
tcccgctcaatctttctgccacgcctactgctggaacctgctgctttgct
gttctgaagcaatcacgtga
>mm9_chr14_15867607_15867727_+ RLTRETN_Mm
tccctcccctcaggctggaacccgtttgctcaggtttcactgtatgcatc
ggggtagagcctgccgctcaattgttctgccacacctactgctggagtct
gccgccttgctgttctggag
>mm9_chr14_19017252_19017372_+ RLTRETN_Mm
tgtagtctcccctcccctagcctgaaacctgcttgctcggggtggagctt
cctgctcattcgttctgccatgcccactgctggaacctgcggagccacac
acgtgcacctttctactgga
>mm9_chr14_19090206_19090326_+ RLTRETN_Mm
tgtagtctcccctcccccagcctgaaacctgcttgctcaggggtggagct
tcccgctcatttgctctgccacgcccactgctagaacctgcggagccaca
catgtgcacctttctactgg
>mm9_chr14_44617609_44617729_- RLTRETN_Mm
tgtagtctcccctcccccagcctgaaacctgcttgctcaggggtggagct
tcccgctcatcgctctgccacgcccactgctggaacctgcggagccacac
acgtgcacctttctactgga
>mm9_chr14_44931834_44931954_+ RLTRETN_Mm
tgtagtctcccctcccccagcctgaaacctgcttgctcaggggtggagct
tcccgctcattcgttctgccacgcccactgctggaacctgcggagccaca
catgtgcacctttctactgg
>mm9_chr14_50228596_50228716_+ RLTRETN_Mm
tgtagtctcccctcccccagcctgaaacctgcttgctcggggtggagctt
cctgctcattcgttctgccacgcccactgctggaacctgcggagccacac
ccgtgcacctttctactgga
>mm9_chr14_50821441_50821561_- RLTRETN_Mm
tgtagtctcccctcccccagcctgaaacctgcttgctcggggtggagctt
cctgctcattcgttctgccacgcccactgctggaacctgaggagccacac
acgtgcacctttctactgga
>mm9_chr14_56101495_56101615_- RLTRETN_Mm
tgtagtctcccctcccccagcctgaaacctgcttgctcaggggtggagct
tcctgctcattcgttctgccacgcccactgctggaacctgcggagccaca
cacgtgcacctttctactgg
>mm9_chr14_56626724_56626844_- RLTRETN_Mm
tgtagcctcccctccccagcctgaaacctgtttgctcaggtttcagtgtt
agagagcatccgggcggagcttgccgccctatcatcctgccactcccact
gccgctgcctgccaactagc
>mm9_chr14_69030316_69030436_+ RLTRETN_Mm
tgtagtctcccctcccccagcctgaaacctgcttgctcaggggtagagct
tcccactcaatcgttctgccacgcccactgctggaacgtgccactttgct
gtttggagccatactcgtgc
>mm9_chr14_73587266_73587386_- RLTRETN_Mm
tgtagtctcccctcccccagcctgaaacctgcttgctcggggtggagctt
cctgctcattcgttctgccacgcccactgctggaacctgcggagccacac
ccgtgcacctttctactgga
>mm9_chr14_87791609_87791729_+ RLTRETN_Mm
tgtagtctcccctcccccagcctgaaacctgcttgctcggggtggagctt
cctgctcattcgttctgccacgcccactgctggaacctgaggagccacac
acgtgcacctttctactgga
>mm9_chr14_105592989_105593109_- RLTRETN_Mm
tgtagtctcccctcccccagcctgaaacctgcttgctcaggggtggagct
tcctgctcattcattctgccacgcccactgctagaacctgcggagccaca
cacgtgcacctttctactgg
>mm9_chr14_112765545_112765665_- RLTRETN_Mm
tgtagtctcccctcccccagcctgaaacctgcttgctcggggtggagctt
cctgctcattcgttctgccacgcccactgctggaacctgaggagccacac
acgtgcacctttctactgga
>mm9_chr14_117065251_117065371_+ RLTRETN_Mm
tatagcctcccctcccccagccttaatggttccactgtttacacctggat
ggagcttgctggctcaatcgttctgccacgcccactgctgttaggagccg
tacgcgtggtcaccctgcta
>mm9_chr14_119048175_119048295_+ RLTRETN_Mm
tgtagtctcccctcccccagcctgaaacctgcttgctcaggggtggagct
tcccgctcaatcattctgccatgcccactgctggaacctgccgctttgct
gttcggagccttgcacgtgg
>mm9_chr15_4549427_4549547_+ RLTRETN_Mm
tgtagtctcccctcccccagcctgaaacctgcttgctctggggtggagct
tcctgctcattcgttctgccacgcccactgctggaacctgccgccttgct
gttctgaagccatcacatgc
>mm9_chr15_5994663_5994783_- RLTRETN_Mm
tgtaacctcccctccccagcctgaaacctgtttgctcaggtttcagtgtt
agagagcatggggcggagcttgccgccctatcatcctgacactcccactg
ccgctgcctgcctactagct
>mm9_chr15_5995062_5995182_+ RLTRETN_Mm
gtagtcagctacagggctttggaaccttgatcagattgactgtcttggtt
atatcttgcacacgccgcctagcccccctcttctcttccaggtttccaag
atgcctttctagactagaac
>mm9_chr15_8771444_8771564_- RLTRETN_Mm
tgtagtctcccctcccccagcctgaaacctgcttgctcaggggtggagct
tcctgctcattcgttctgccacgcccactgctggaacctgcggagccaca
cccgtgcacctttctactgg
>mm9_chr15_9284589_9284709_- RLTRETN_Mm
tgtagtctcccctcccccagcctgaaacctgcttgctcaggggtggagat
tcctgctcatttgttctgccacgcccactgctggaacctgtggagccaca
cacgggcacctttctactgg
>mm9_chr15_14978557_14978677_- RLTRETN_Mm
tgtagtctcccctcccccagcctgaaacctgcttgctcaggggtggagct
tcctgctcattctttctgccacgcccactgctagaacctgcggagccaca
cacgtgcacctttctactgg
>mm9_chr15_18449692_18449812_- RLTRETN_Mm
tgtagtctcccctcccccagcctgaaacctgcttgctcggggtggagctt
cctgctcattcgttctgccacgcccactgctggaacctgaggagccacac
acgtgcacctttctactgga
>mm9_chr15_27203785_27203905_- RLTRETN_Mm
tgtagtctcccctcccccagcctgaaacctgcttgctcaggggtggagct
tcctgctcattcgttctgccacgcccactgctggaacctgcggagccaca
cacgtgcacctttctactgg
>mm9_chr15_37765191_37765311_- RLTRETN_Mm
tgtagtctcccctcccccagcctgaaacctgcttgctcaggggtggagct
tcccgctcaatcgttctgccacgcccactgctggaacctgctgctttgct
gttccgaagccatcacatga
>mm9_chr15_38899373_38899493_- RLTRETN_Mm
tgtaaccttccccctcagcctgaaatctggctgatcaggtttgactgtta
gggctagaagagcatcaggggtggagcctgccactcccactgctcctacc
tgctgcctagctgttccgga
>mm9_chr15_38963851_38963971_- RLTRETN_Mm
tgtaacctcccccaccccctcagcctgaaacctgtttgctcaggggtgga
gcttgctgctcaatcgttctgccacgccctctgctggaacctgccgcttt
gctgttctggagccatacat
>mm9_chr15_41251436_41251556_+ RLTRETN_Mm
tgtagtctcccctcccccagcctaaaacctgcttgctcaggggtggagct
tcccgctcaatcattctgccacgcccactgctagaacatgccgctttgct
gtttggagccacacacttga
>mm9_chr15_43647492_43647612_- RLTRETN_Mm
tgtagtctcccctcccccagcctgaaacctgcttgctcaggggtggagct
tcctgctcattcgttctgccacacccactgctggaacctgccgctttgct
gttccaaagccatcatgtga
>mm9_chr15_44041701_44041821_- RLTRETN_Mm
tgtaacctcccccaccccctcagcctgaaacctgcttgttcaggggtgga
gcttcccgctcaattgttctgccacgcccactgctggaacctgccgcttt
gctgttccgaagccatcaca
>mm9_chr15_55708243_55708363_+ RLTRETN_Mm
tgtagtctcccctcccctagcctgaaacctgcttgctcggggtggagctt
cctgctcattcgttctgccacgcccactgctggaacctgaggagccacac
acgtgcacctttctactgga
>mm9_chr15_74655703_74655823_- RLTRETN_Mm
tgtagtctctcctcccccagcctgaaacctgcttgctcaggggtggagct
tcctgctcatttgttctgccaagcccactgctggaacctgaggagccaca
cacgtgcacctttctactgg
>mm9_chr15_75110747_75110867_- RLTRETN_Mm
tgtagcctccccagcctgaaacctgtttgctcaggtttcagtattagaga
gcatcagggtggagcttgcagccctatcgtcctgccactcccactgcctg
ccttctagctgttccagagc
>mm9_chr15_81799748_81799868_- RLTRETN_Mm
tgtaaccttcccccactcagctcaggtttcactgttagtaagaagagagc
attggggtggagcttgccaccctatcattctgccacacccactgctggag
ccggccgccttactgttcag
>mm9_chr15_103426010_103426130_- RLTRETN_Mm
tgtagtctcccctcccccagcctgaaacctgcttgctcaggggtagagct
tgccggctcaattgttctgccatgcccactgctggaacctgccgctttgc
tgtttggagccattcacttg
>mm9_chr16_3005385_3005505_+ RLTRETN_Mm
tgtaacctcccccacaccctcagcctgaaacctgtttgctcaggtttcac
tgtttgcatcggggtggagcctgccactctatcattctgccatgcccact
gctggagcctgctgccttgc
>mm9_chr16_3031621_3031741_+ RLTRETN_Mm
tgtagtctcccctcccccagcctgaaacctgctgctcaggggtggagctt
cccgctcaatcattctgccatgcccactgctggaacctgctgctttgctg
cttggagccacacacgtgtt
>mm9_chr16_3430322_3430442_- RLTRETN_Mm
tgtagtctcccctcccccagcctgaaacctgctgctcaggggtggagctt
cccgctcaatcattctgccatgcccactgctggaacctgctgctttgctg
cttggagccacacacgtgtt
>mm9_chr16_3456398_3456518_- RLTRETN_Mm
tgtaacctcccccacaccctcagcccgaaacctgtttgctcaggtttcac
tgtttgcatcggggtggagcctgccactctatcattctgccatgctcact
gctggagcctgctgccttgc
>mm9_chr16_8102318_8102438_+ RLTRETN_Mm
tgtagtctcccctcccccagcctgaaacctgcttgctcaggggtggagct
tcctgctcattcgttctgccacgcccactgctggaacctgaggagccaca
caggtgcacctttctactag
>mm9_chr16_19552412_19552532_- RLTRETN_Mm
tgtagcctcccctccccccagcctgaaacctgcttgctcaggggtggagc
ttcccactcaatcattctgccatgcccactgctggaacctgccgctttgc
tgttcagagccacacaggtg
>mm9_chr16_25523040_25523160_+ RLTRETN_Mm
tgtagtctcccctcccccagcctgaaacctgcttgctcggggtggagctt
cctgctcattcgttctaccacgcccactgctggaacctgaggagccacac
acgtgcacctttctactgga
>mm9_chr16_29702162_29702282_- RLTRETN_Mm
tgtagtctcccctcccccagcctgaaacctgcttgctcaggggtggagct
tcccgctcaatctttctgccacgcccactgctggaacctgccgctttgct
gttccgaagccatcacgtgg
>mm9_chr16_30906208_30906328_- RLTRETN_Mm
tgtagtctcccctcccccagcctgaaacctgcttgctcggggtggagctt
cctgctcattcgttctgccacgcccactgctggaacctgaggagccacac
acgtgcacctttctactgga
>mm9_chr16_31385630_31385750_+ RLTRETN_Mm
tgtagtctcccctcccctagcctgaaacctgcttgctcaggggtggagct
tcctgctcattcgttctgccacgcctactgctggaacctgcggagccaca
cacgtgcacctttctactgg
>mm9_chr16_31388230_31388350_- RLTRETN_Mm
tgtagtctcccctcccccagcctgaaacctgcttgctcaggggtggagct
tcccgctcaattgttctgccatgcccactgctggaacctgctgctttgct
gttcggagccgtgcacgtgg
>mm9_chr16_38831340_38831460_- RLTRETN_Mm
tgtagtctcccctcccccagcctgaaacctgcttgctcaggggtggagct
tcctgctcattcgttctgccacacccactgctagaacctgcggagccaca
cacgtgcacctttctactgg
>mm9_chr16_56994727_56994847_- RLTRETN_Mm
tgtagtctcccctcccccagcctgaaacctgcttgctcaggggtggagct
tcctgctcattcgttctgccacgcccactgctggaacctgccactttgct
gttggtgccaccacgtgctc
>mm9_chr16_58059661_58059781_+ RLTRETN_Mm
tgtagcctcccctctccagcctgaaacctgtttgctcagggtggagcttg
cccctcaatcgttctgccacacccactgctggagcctgctgctttgctgt
tccggagccatacacgtggt
>mm9_chr16_61588596_61588716_- RLTRETN_Mm
tgtagtctcccctcccctagcctgaaacctgcttgctcggggtggagctt
cctgctcattcgttctgccacacccactgctggaacctgaggagccacac
acgtgcacctttctactgga
>mm9_chr16_70270730_70270850_- RLTRETN_Mm
tgtagtctcccctcccccagcctgaaacctgcttgctcaggggtggagct
tcctgctcattcgttctgccatgcccactgctggaacctgcagagccaca
cacatgcacctttctactgg
>mm9_chr16_81752998_81753118_+ RLTRETN_Mm
tgtagtctcccctcccccagcctgaaacctgcttgctcggggtggagctt
cctgctcattcgttctgccacgcccactgctggaacctgaggagccacac
acgtgcacctttctactgga
>mm9_chr16_91255743_91255863_+ RLTRETN_Mm
tgtagtctcccctcccccagcctgaaacctgcttgctcggggtggagctt
cctgctcattcgttctgccacgcccactgctggaacctgcggagccacac
ccgtgcacctttctactgga
>mm9_chr17_6325160_6325280_- RLTRETN_Mm
tgtagtctcccctcccccagcctgaaacctgcttgctcaggggtggagct
ttctgctcattcgttctgccacgcccactgctggaacctgcggagccaca
cacgtgctcacctttctact
>mm9_chr17_12757137_12757257_- RLTRETN_Mm
tgtagcctcccctccccagcctgaaacctgctcactcaggtttcactgtt
tacatcggggtagagcttgctgctcaatcattctgccacgcctactgcta
gagcctgctgctttgctgtt
>mm9_chr17_13361373_13361493_+ RLTRETN_Mm
tgtagtctcccctcccccagcctgaaacctgcttgctcaggggtggagct
tcctgctcattcgttctgccacgcccactgctggaacctgcggagccaca
catgtgcacctttctactgg
>mm9_chr17_14236572_14236692_+ RLTRETN_Mm
tgtagtcttcccctcccctagcctgaaacctgcttgctcaggggtggagc
ttcctgctcattcgttctgccacgcccactgctggaacctgaggagccac
acacgtgcacctttctactg
>mm9_chr17_14945342_14945462_+ RLTRETN_Mm
tataacctcccctccccagcctgaaacctgtttgctcaggtttcagtgtt
agagagcattggggcggagcttgctgccctatcatcctgccactcccact
gccgctgcctgccaactagt
>mm9_chr17_15776498_15776618_+ RLTRETN_Mm
tgtaacctcccctccccagcctgaaacctgtttgctcagatttcagtgtt
agagagcatcagggctgagcttgccgccctatcatcctgccactcccact
gccgctgcctgccaactagc
>mm9_chr17_18090834_18090954_- RLTRETN_Mm
tgtagtctcccctcccccagcctgaaacctgcttgctcaggggtggagct
tgccagctcaatctttctgccacgcctactgctggaacctgccactttgc
tgttccgaagccatcacgtg
>mm9_chr17_19068671_19068791_- RLTRETN_Mm
tgtagtctcccctcccccagcctgaaacctgcttgctcaggggtggagct
tcccgctcatttgctctgccacgcccactgctagaacctgcggagccaca
cacgtgcacctttctactgg
>mm9_chr17_19138675_19138795_- RLTRETN_Mm
tgtagtctcccctcccccagcctgaaacctgcttgctcaggggtggagct
ttctgctcaatcgttctgccatgcccactgctggaacctgccactttgct
gttcagagccctgcacgtgg
>mm9_chr17_19333186_19333306_- RLTRETN_Mm
tgtagcctcccctccccagcctgaaacctgtttgctcatgtttcagtatt
agagagcatcggggcggagcttgcctctcaatcgttctgccacgccaact
gttcgagcctgctgcctttc
>mm9_chr17_19373803_19373923_+ RLTRETN_Mm
tgtagtctcccctcccccagcctgaaacctgcttgctcaggggtggaggt
tcctgctcattcgttctgccacacccactgctggactgtgacattttgct
gtttggagccacacacgtgc
>mm9_chr17_19618592_19618712_- RLTRETN_Mm
tgtaacctccccacctcagctggaaacctggcttatcaagtttcactgtt
aatatgaaaagagcatcagggtggagcttgctgccctatcattctgccac
tcccactgctgctgcctgtc
>mm9_chr17_21115639_21115759_- RLTRETN_Mm
tgtagtctcccctcccccagcctgaaacctgcttgctcaggggtggagct
tcctgctcattcgttctgccacgcccactgctggaacctgcggagccaca
cacgtgcacctttctactgg
>mm9_chr17_22404963_22405083_+ RLTRETN_Mm
tgtagtttcccctcgcccagcctgaaacatgcttgctcaggggtggagcg
tcctgctcatttgttctgccacgccctctgctagaacctgccgcttggct
gttcggagccacacacatgc
>mm9_chr17_22727698_22727818_+ RLTRETN_Mm
tgtagtctcccctcccccagtctgaaacctgcttgctcaggggtggagct
tcctgctcattcgttctgccacgcccactgctagaacctgctgccttgct
gttctgaagccatcacatgc
>mm9_chr17_27425410_27425530_- RLTRETN_Mm
tgtagtctccccttccccagcctgaaacctgcttgctcggggtggagctt
cctgctcattcgttctgccacgcccactgctggaacctgaggagccacac
acgtgcacctttctactgga
>mm9_chr17_32097520_32097640_+ RLTRETN_Mm
tgtagtctcccctcccccagcctgaaacctgcttgctcaggggtggagct
tcccgctcaatcgttctgccatgcccactgctggaacctgccgctttgct
gttcggagccgtgcacgtgg
>mm9_chr17_32513144_32513264_+ RLTRETN_Mm
tgtagtctcccctcccccagcctgaaacctgcttgctcggggtggagctt
cctgctcattcgttctgccacgcccactgctggaacctgcggagccacac
ccgtgcacctttctactgga
>mm9_chr17_39562532_39562652_- RLTRETN_Mm
tgtagcctcccctccccagccagaaacctgctcgttcagtggtagagctt
gccgctcaatcattctgccatgcccacttctggagcctgccactttgctg
ttctggagccatcacatgtt
>mm9_chr17_40245817_40245937_- RLTRETN_Mm
tgtagcctcccctccccagccagaaacctgctcgttcaggggtagagctt
gccgctcaatcattctgccacgcccacttctgaagcctgccactttgctg
ttctggagccatcacatgtt
>mm9_chr17_40722371_40722491_+ RLTRETN_Mm
tgtagtctcccctcccctaacctgaaacctgcttgctcaggggtggagct
tcctgctcattcgttctgccacgcccactgctggaacctgcggagacaca
caagtgcacctttctactgg
>mm9_chr17_41210927_41211047_- RLTRETN_Mm
tgtagtctcccctcccccagcctgaaacctgcttgctcaggggtagagct
tcctgctcattcgttctgccatgcctactgctggaccatgccgctttgct
gtttggagccacacacgtgc
>mm9_chr17_41328746_41328866_+ RLTRETN_Mm
tatagtctcccctcccccagcctgaaacctgcttgttcaggggtggagct
tccccccctcaatcattctgccacacccactgctggaacctgcccctttg
ctgtttggagccgtgcacat
>mm9_chr17_54046774_54046894_+ RLTRETN_Mm
tgtagtctcccctcccccagtctgaaacctgcttgctcaggggtggagct
tcctgctcattcgttctgccacgcccactgctggaacctgcggagccaca
cacgtgcacctttctactgg
>mm9_chr17_54247715_54247835_- RLTRETN_Mm
tgtagtctcccctcccctagcctgaaacctgcttcctcaggggtggagct
tcctgctcattcgttctgccatgcccactgctggaacctgcggagccaca
cacgtgcacctttctactgg
>mm9_chr17_54275558_54275678_+ RLTRETN_Mm
tgtagtctcccctcccccagcctgaaacctgcttcctcaggggtggagct
tcctgctcatttgttctgccacgcccactgctagaacctgcggagccaca
cacgtgcacctttctactgg
>mm9_chr17_57728257_57728377_+ RLTRETN_Mm
tgtagtctcccctcccccagcctgaaacctgcttgctcaggggtggagct
tcctgctcattcgctttgccacgcccactgctggaacctggggagccaca
catgtgctcacctttctact
>mm9_chr17_76437449_76437569_- RLTRETN_Mm
tggagtctcccctcccccagcctgaaacctgcttgctcaggggtggagct
tcctgctcattcgttctgccacgcccactgctagaacctgcggagccaca
cacgtgcacctttctactgg
>mm9_chr17_82366439_82366559_- RLTRETN_Mm
tgtagtctcccctcccccagcctgaaacctgcttgctcggggtggagctt
cctgctcattcgttctgccacgcccactgctggaacctgaggagccacac
acgtgcacctttctactgga
>mm9_chr17_82839815_82839935_- RLTRETN_Mm
tgtagtctcccctcccccagcctgaaacctgcttgctcaggggtggagct
tttcgctcaatctttctgccacgcctactgctggaacctgccgctttgct
gttctgaagccatcacgtga
>mm9_chr17_88259665_88259785_+ RLTRETN_Mm
tgtagtctcccctcccctagcctgaaacctgcttgctcaggggtggagct
tcctgctcattcgttctgccacgcccactgctggaacctgcggagccaca
cacgtgcacctttctactgg
>mm9_chr17_88819153_88819273_- RLTRETN_Mm
tgtagcctcccctcccccagccttaatggttccactgtttacacctggat
agagcttgcctgctcaatcgttctgccacgcccactgctggaacctgccg
ctttgctgttcggagccata
>mm9_chr17_89886382_89886502_+ RLTRETN_Mm
tgtagtctcccctcccccagcctgaaacctgcttgctcaggggtggagct
tcctgctcattcattctgccacgcccactgctggaacctgcggagccaca
cccgtgcacctttctactgg
>mm9_chr17_93340108_93340228_- RLTRETN_Mm
tgtagtctcccctccccgagcctgaaacctgcttgctcaggggtggagct
tcctgctcattcgttctgccacacccactgctggaccgtgctgctttgct
gtttggagccacacacgtgc
>mm9_chr17_94217129_94217249_- RLTRETN_Mm
tgtagtctcccctcccccagcctgaaacctgcttgctcaggggtggagct
tccctctcaatcgttctgccgtgcctactgctggaacctgccgctttgac
tgttcggagcggtgcaagta
>mm9_chr18_3490762_3490882_+ RLTRETN_Mm
tgtaacctcccctccccagcctgaaacctgtttgctcaggtttcagtgtt
agagagcttgccaccctatcgtcctgccactcccactgctgctgcctgcc
tcctagctgttatggagcta
>mm9_chr18_3735733_3735853_- RLTRETN_Mm
tgtagtctcccctcccccagcctgaaacctgcttgctcaggggtggagct
tcccgctcatttgctctgccacgcccactgctagaacctgcggagccaca
cacgtgcacctttctactgg
>mm9_chr18_4426985_4427105_- RLTRETN_Mm
tgtagtctcccctgccccagcctgaaacctgcttgctcaggggtggagct
tcccgctcaatctttctgccacgcctactgctggaacctgccgctttgct
gttctcgccgcagccacatg
>mm9_chr18_4539576_4539696_+ RLTRETN_Mm
tgtagtctcccctcccccagcctgaaacctgcttgctcggggtggagctt
cccgctcattcgttctgccacgcccactgctggaacctgaggagccacac
acgtgcacctttctactgga
>mm9_chr18_5875433_5875553_+ RLTRETN_Mm
tgtagtctcccctcccctagcctgaaacctgcttgctcggggtggagctt
cctgctcattcgttctgccacgcccactgctggaacctgaggagccacac
acgtgcacctttctactgga
>mm9_chr18_7721101_7721221_+ RLTRETN_Mm
tgtagtctcccctcccccagcctgaaacctgcttgctcaggggtggagct
tcctgctcattcgttctgccatgcccattgctagaacctgcggagccaca
cacatgcacctttctactgg
>mm9_chr18_7964503_7964623_- RLTRETN_Mm
tgtagtctcccctcccccagcctgaaacctgcttgctcaggggtggagct
tcctgctcattcgttctgccacgcccactgctagaacctgcggagccaca
cacatgcacctttctactgg
>mm9_chr18_8860031_8860151_- RLTRETN_Mm
tgtagtctccactcccccagcctgaaacctgcttgctcaggggtggagct
tcccgctcaatcgttctgccacgccctctgctggaacctgccgctttgct
gttcagagccgtgcacgtgg
>mm9_chr18_9466415_9466535_- RLTRETN_Mm
tgtagtctcccctccaccagcctgaaacctgcttgctcaggggtggagct
tcctgctcattcgttctgccacgcccactgctagaacctgcggagccaca
cacgtgcacttttctactgg
>mm9_chr18_9889369_9889489_- RLTRETN_Mm
tgtagtctcccctcccctagcctgaaacctgcttgctcaggggtggagct
tcctgctcattcgttctgccacgcccactgctggaacctgcggagccaca
cacgtacacctttctactgg
>mm9_chr18_10269369_10269489_- RLTRETN_Mm
tgtaacctccccccctcagcctgaaacctggctgatctggtttcactgtt
agcaggaagagagcttcggggtggagcctgccaccctatcgttctgccac
tcccactgctactgcctgct
>mm9_chr18_12319085_12319205_+ RLTRETN_Mm
tgtagtctcccctcccccagcctgaaacctgcttgctcggggtggagctt
cctgctcattcgttctgccacgcccactgctggaacctgaggagccacac
acgtgcacctttctactgga
>mm9_chr18_22483756_22483876_+ RLTRETN_Mm
tgtagtctcccctcccccagcctgaaacctgcttgctctggggtggagct
tcctgctcattcgttctgccacgcccactgctggaacctgccaccttgct
gttccaaagccatcacgtga
>mm9_chr18_32202178_32202298_- RLTRETN_Mm
tgtagtctcccctcccccagcctgaaacctgcttgctcaggggtggagct
tcccgctcaatctttctgccacgcctactgctggaacctgccgctttgct
gttccgaagccatcacgtga
>mm9_chr18_35800250_35800370_+ RLTRETN_Mm
tgtagtctcccctcccccagcctgaaacctgcttgctcaggggtggagct
tcctgctcattcgttctgccatgcccactgctggaccttgccattttgct
gtttggagccacacacatgc
>mm9_chr18_38534283_38534403_+ RLTRETN_Mm
tgtagtctcccctcccccagcctgaaacctgcttgctcaggggtggagct
tcctgctcattcgttctgccacgcccactgctggaacctgaagagccaca
cacgtgcacctttctactgg
>mm9_chr18_44899892_44900012_+ RLTRETN_Mm
tgtagtctcccctcccctagcctgaaacctgcttgctcaggggtggagct
tcctgctcattcgttctgccacgcccactgctggaacctgcggagccaca
cacgtgcacctttctactgg
>mm9_chr18_54486362_54486482_- RLTRETN_Mm
tgtagtctcccctcccccagcctgaaacctgcttgctcggggtggagctt
cctgctcattcgttctgccacacccactgctggaacctgaggagccacac
acgtgcacctttctactgga
>mm9_chr18_85058441_85058561_- RLTRETN_Mm
tgtagtctcccctcccccagcctgaaacctgcttgctctggggtggagct
tcctgttcattcgttctgccacgcccactgctgaaacctgccgccttgct
gttccaaagccatcacgtgc
>mm9_chr18_88102565_88102685_- RLTRETN_Mm
tgtagtctcccctcccccagcctgaaacctgcttgctcaggggtggagct
tcctgctcattcgttctgccacgcccactgctggaacctgcggagccaca
cacgtgcacctttctactgg
>mm9_chr18_90174970_90175090_- RLTRETN_Mm
tgtagtctcccctcccccagcctgaaacctgcttgctcaggggtggagct
ttccgctcaatcgttctgccatgtccactgctggaacctgctgctttgct
gttccgaagccatcacgtga
>mm9_chr19_3047995_3048115_- RLTRETN_Mm
tgtagtctcccctcccccagcctgaaacctgctgctcaggggtggagctt
cccgctcaatcattctgccatgcccactgctggaacctgctgctttgctg
cttggagccacacacgtgtt
>mm9_chr19_3073131_3073251_- RLTRETN_Mm
tgtaacctcccccacaccctcagcctgaaacctgtttgctcaggtttcac
tgtttgcatcggggtggagcctgccactctatcattctgccatgcccact
gctggagcctgctgccttgc
>mm9_chr19_12739251_12739371_+ RLTRETN_Mm
tgtagtctcccctcccccagcctgaaacctgcttgctcaggggtggagct
tcctgctcattcgttctgccacgcccactgctggaacctgcggagccaca
cacgtgcacctttctactgg
>mm9_chr19_13061034_13061154_- RLTRETN_Mm
tgtagtctcccctcccgcagcctgaaacctgcttgctcaggggtggaact
tcctgctcattcgttctgccatgcccactgctggactgtgctgctttgct
gtttggagccacatacgtgc
>mm9_chr19_14866538_14866658_- RLTRETN_Mm
tgtagtctcccctcccctagcctgaaacctgcttgctcggggtggagctt
cctgctcattcgttctgccacgcccactgctggaacctgaggagccacac
acgtgcacctttctactgga
>mm9_chr19_33972576_33972696_+ RLTRETN_Mm
tatagtctcccctcccccagcctgaaacctgcttgctcaggggtggagct
tcccgctcaatcattctgccacgcccactgctggaacctgctgctttgct
gtttggagccatacacgtgg
>mm9_chr19_38944365_38944485_- RLTRETN_Mm
tgtagtctcccctcccccagcctgaaacctgcttgctcaggggtggagct
tcctgctcattcgttctgccacgcccactgctggaacctgcggagccaca
cacgtgcacctttctactgg
>mm9_chr19_41031810_41031930_+ RLTRETN_Mm
tgtagtctcccctcccctagcctgaaacctgcttgctcaggggtggagct
tactgctcattcgttctgccacgcccactgctggaacctgcggagccaca
cacgtgcacctttctactgg
>mm9_chr19_46068099_46068219_- RLTRETN_Mm
tgtaacctcccctccccagcctgaaacctgtttgctcaggtttcagagtt
tgagagcaatggggcagagcttgccgccctattgtcctgccactcccact
gcctgcctcctagctgttct
>mm9_chr19_46068697_46068817_+ RLTRETN_Mm
tgtaacctcccttccccagtctgaaacctgtttgctcaggtttcagtatt
tgagagcatcggggtagagcttgccaccctatcgtcctgccactcccact
gcctgcctcctagctgttct
>mm9_chr19_57888041_57888161_- RLTRETN_Mm
tgtagtctcccctcccccagcctgaaacctgcttgctcagcggtggagct
tcccgctcaatcattctgccacgcccactgctggaacatgctgctttgct
gtttagagccacacacgtga
>mm9_chrX_random_1483673_1483793_+ RLTRETN_Mm
tgtatcctccccttccccagcctgaaacctgcttgcttaggggtggagct
tcctgctcattcgttctgccacgcccactgctggaacctgctgctttgct
gttcagagccacacacgtgc
>mm9_chrX_random_1586514_1586634_- RLTRETN_Mm
tgtagcctcccctcccccagcctgaaacctgcttgcttaggggtggagct
tcctgctcattcgttctgccacgcccactgctggaacctgctgctttgct
gttcagagccacacacgtgc
>mm9_chrY_random_1683247_1683367_+ RLTRETN_Mm
tgtagtctcccctcccccagcctgaaacctgcttgctcaggggtggagct
tcctgctcattcgttctgccacacccactgctagaacctgcagagccaca
cacgtgcacctttctactgg
>mm9_chrY_random_2331368_2331488_- RLTRETN_Mm
tgtagtctcccctcccccagcctgaaacctgcttgctcggggtggagctt
cctgctcattcgttctgccacgcccactgctggaacctgcggagccacac
ccgtgcacctttctactgga
>mm9_chrY_random_2544241_2544361_+ RLTRETN_Mm
tgtagtctcccctcccccagcctgaaacctgcttgctcaggggtggagct
tcctgctcattcgttctgccacacccactgctagaacctgcagagccaca
cacgtgcaactttctactgg
>mm9_chrY_random_7152489_7152609_+ RLTRETN_Mm
tgtagtctcccctcccccagcctgaaacctgcttgctcaggggtggagct
tcctgctcattcgttctgccacacccactgctagaacctgcagagccaca
cacgtgcacctttctactgg
>mm9_chrY_random_8720616_8720736_- RLTRETN_Mm
tgtagtctcccctcccccagcctgaaacctgcttgctcagtgtggagctt
cctgctcatttgttctgctacgccaactgctggaacctgaggagccacac
acgtgcacctttctactgga
>mm9_chrY_random_10694562_10694682_+ RLTRETN_Mm
tgtagtctcccctcccccagcctgaaacctgcttgctcggggtggagctt
cctgctcattcgttctgccacgcccactgctggaacctgaggagccacac
acgtgcacctttctactgga
>mm9_chrY_random_12217893_12218013_+ RLTRETN_Mm
tgtagtctcccctcccccagcctgaaacctgcttgctcaggggtggagct
tcctgctcattcgttctgccacacccactgctagaacctgcagagccaca
cacgtgcacctttctactgg
>mm9_chrY_random_15093983_15094103_- RLTRETN_Mm
tgtagtctcccctcccccagcctgaaacctgcttgctcaggggtggagct
tcctgctcattcgttctgccacacccactgctagaacctgcagagccaca
cacgtgcacctttctactgg
>mm9_chrY_random_22623661_22623781_- RLTRETN_Mm
tgtagtctcccctcccccagcctgaaacctgcttgctcggggtggagctt
cctgctcattcgttctgccacgcccactgctggaacctgaggagccacac
acgtgcacctttctactgga
>mm9_chrY_random_29170165_29170285_+ RLTRETN_Mm
tgtagtctcccctcccccagcctgaaacctgcttgctcaggggtggagct
tcctgctcattcgttctgccacacccactgctagaacctgcagagccaca
cacgtgcacctttctactgg
>mm9_chrY_random_30191574_30191694_+ RLTRETN_Mm
tgtagtctcccctcccccagcctgaaacctgcttgctcaggggtggagct
tcctgctcattcgttctgccacacccactgctagaacctgcagagccaca
cacgtgcacctttctactgg
>mm9_chrY_random_33225366_33225486_- RLTRETN_Mm
tgtagtctcccctcccccagcctgaaacctgcttgctcaggggtggagct
tcctgctcattcgttctgccacacccactgctagaacctgcagagccaca
cacgtgcacctttctactgg
>mm9_chrY_random_34302018_34302138_+ RLTRETN_Mm
tgtagtctcccctcccccagcctgaaacctgcttgcttggggtggagctt
cctgctcattcgttctgccacgcccactgctggaacctgcggagccacac
ccgtgcacctttctactgga
>mm9_chrY_random_39396691_39396811_- RLTRETN_Mm
tgtagtctcccctcccccagcctgaaacctgcttgctcaggggtggagct
tcctgctcattcgttctgccacacccactgctagaacctgcagagccaca
cacgtgcacctttctactgg
>mm9_chrY_random_40205430_40205550_- RLTRETN_Mm
tgtagtctcccctcccccagcctgaaacctgcttgctcaggggtggagct
tcctgctcattcgttctgccacacccactgctagaacctgcagagccaca
cacgtgcacctttctactgg
>mm9_chrY_random_41813487_41813607_- RLTRETN_Mm
tgtagtctcccctcccccagcctgaaacctgcttgctcagtgtggagctt
cctgctcatttgttctgctacgccaactgctggaacctgaggagccacac
acgtgcacctttctactgga
>mm9_chrY_random_42649337_42649457_- RLTRETN_Mm
tgtagtctcccctcccccagcctgaaacctgcttgctcaggggtggagct
tcctgctcattcgttctgccacacccactgctagaacctgcagagccaca
cacgtgcacctttctactgg
>mm9_chr17_random_435474_435594_- RLTRETN_Mm
tgtagtctcccctcccccagcctgaaacctgcttcctcaggggtggagct
tcctgctcatttgttctgccacgcccactgctagaacctgcggagccaca
cacgtgcacctttctactgg
>mm9_chr17_random_463317_463437_+ RLTRETN_Mm
tgtagtctcccctcccctagcctgaaacctgcttcctcaggggtggagct
tcctgctcattcgttctgccatgcccactgctggaacctgcggagccaca
cacgtgcacctttctactgg
>mm9_chrUn_random_1446012_1446132_+ RLTRETN_Mm
tgtagtctcccctcccccagcctgaaacctgtttgctcaggggtggagct
tcccatttaattgttctgccatgcccactgctggaacctgcctctttgct
gtttggagccctgcacgtgg
>mm9_chrUn_random_1613242_1613362_- RLTRETN_Mm
tgtagtctcccctcccccagcctgaaacctgtttgctcaggggtggagct
tcccatttaattgttctgccatgcccactgctggaacctgcctctttgct
gtttggagccctgcacgtgg
>mm9_chrUn_random_3216349_3216469_+ RLTRETN_Mm
tgtagtctcccctccctaagcctgaaacctgcttgctcaggggtggagct
tcctgctcatttgttctgtcacgcccactgctggaacctgctgctttgct
gttccgaagccatcatgtga
>mm9_chrUn_random_3219861_3219981_+ RLTRETN_Mm
tgtagtctcccctccctaagcctgaaacctgcttgctcaggggtggagct
tcctgctcatttgttctgtcacgcccactgctggaacctgctgctttgct
gttccgaagccatcatgtga
>mm9_chrUn_random_3304850_3304970_+ RLTRETN_Mm
tgtagcctcccctccccagcctgaaacctgtttgctcaggtttcagtatt
agagagcatcggggcagagcttgccaccctaccatcctgccactcccact
gcctgccttctagctgttcc
>mm9_chrUn_random_5485652_5485772_- RLTRETN_Mm
tgtagtttctcctccccctagcctgctcagtggtggagctcaatcgttct
gccacatccactgctggaatctgccgctttgctactggaccccgagatta
tttggtgggaattgggcacc
>mm9_chrUn_random_5666140_5666260_+ RLTRETN_Mm
tgtagcctcccctcccccagccttagtggttgcattgtttacacctggat
ggagcttgctgctcaattgttctgccacacacactgctggaacctgccgt
tttattgttcggagccatac
>mm9_chr1_3140970_3141090_+ RLTRETN_Mm
cagagtaactgtcttggctacattcttttctctcgccacctagcccctct
tctcttccaggtttccaaaatgcctttccaggctagaacccaggttgtgg
tctgctggccagacacaaca
>mm9_chr1_3264429_3264549_+ RLTRETN_Mm
atcagaatgaatttgtcttagctccgtttcttctttcgccccatctagat
tcctctcttacagctcgagtggccttctcagtcgaaccgttcatgttgcg
agctgctggcggccgcaaca
>mm9_chr1_3793993_3794113_- RLTRETN_Mm
cagaataactgtcttggctacatttctttctctcgccacgtagcccctct
tctcttccaggtttccaaaatgcctttccaggctaaaacccaagttgtgg
tctgctgcctggacacaaca
>mm9_chr1_5667037_5667157_+ RLTRETN_Mm
cagagtaactgtcttggctacattctattctctcgccacctagcccctct
tctcttccagatttccaaaatgcctttccaggctaaaacccaggttgtgg
tctgctggccggacacaaca
>mm9_chr1_6003183_6003303_- RLTRETN_Mm
cagagtaactgtcttggctacattcttttctctcgccacctagcccctct
tctcttccaggtttccaaaatgcctttccaggctagaacccaggttgtgg
tctgctggccagacacaaca
>mm9_chr1_7466871_7466991_+ RLTRETN_Mm
cagagtaactgtcttggctacattcttttctctcgccacctagcccctct
tctcttccaggtttccaaaatgcctttccaggctagaacccaggttgtgg
tctgctggccggacacaaca
>mm9_chr1_7605851_7605971_+ RLTRETN_Mm
cagagtaactgtcttggctacattcttttctctcgccacctagcccctct
tctcttccaggtttccaaaatgcctttccaggctagaacccaggttgtgg
tctgctggccggacacaaca
>mm9_chr1_7932946_7933066_+ RLTRETN_Mm
atcagaatgaaattgtcttagctccgttttttcttccgccccgtctagat
tcctctcttacagctcgagcggccttctcagtcgaaccgttcacgttgcg
agctgctggcggccgcaaca
>mm9_chr1_10812142_10812262_- RLTRETN_Mm
cagagtaactgtcttggctacattcttttctctcgccacctagcccctct
tctcttccaggtttccaaaatgcctttccaggctagaacccaggttgtgg
tctgctggccggacacaaca
>mm9_chr1_11614657_11614777_- RLTRETN_Mm
tgatcagagtaactgtcttggctacatttcttcttttgccccgtctagat
tcctctcttacagctcgagcggccttctcagtcgaaccgttcacgttgcg
agctgctggcggccgcaaca
>mm9_chr1_13805177_13805297_+ RLTRETN_Mm
atcagaatgaatttgtcttggctccgtttcttcttacgccccatctagat
tcctctcttacagcttgagtaaccttctcagtcgaaccgttcatgttgcg
agctgctggcggccgcaaca
>mm9_chr1_15852655_15852775_+ RLTRETN_Mm
cagagtaactgtcttggctacattcttttctctcgccacctagcccctct
tctcttccaggtttccaaaatgcctttccaggctagaacccaggttgtgg
tctgctggccagacacaaca
>mm9_chr1_16932056_16932176_- RLTRETN_Mm
caaaataactgtcttggctacattcctttctctcgccacctagtccctct
tctcttccaggtttccaaaatgcctttccaggctagaacccaggttgtgg
tctgctggccggacacaaca
>mm9_chr1_17217684_17217804_- RLTRETN_Mm
cagaataactgtcttggctacatttctttctctcgccacctagcccctct
tctcttccaggtttccaaaatgcctttccaggctagatcccaggttgtgg
tctgctggccggacacaaca
>mm9_chr1_17663483_17663603_- RLTRETN_Mm
agagacctttgtcttggttccatccttatctcgagcagcccagcccctct
tctcttccaggtttccaaaatgcctttccaggctagaacccaggttgtga
tctactggccagacacaaca
>mm9_chr1_27538032_27538152_+ RLTRETN_Mm
atcagactgatgtcttggttccactctttctctcgctgcctagttccctc
ttttctttcagattccaagatgcctcccaggctagaacccagacatgtga
gccgctggtcagactcaaca
>mm9_chr1_44882858_44882978_- RLTRETN_Mm
tgatcagagtaactgtcttggctacatttcttcttttgccccgtctagat
tcctctcttacagctcgagcggccttctcagtcgaaccgttcacgttgcg
agctgctggcggccgcaaca
>mm9_chr1_46317748_46317868_- RLTRETN_Mm
ttcacctgcaactttactccaagatgatttggcgggaatcgggccccttc
ccctgtttcataactgagtgtcagaaatagtaaaatggaaccttgatcag
actgactctgttggtttccc
>mm9_chr1_48713524_48713644_- RLTRETN_Mm
tgattatcttggttccggctctctctcttgcgccgcctagtcccccctct
tctcttccagtttccaagatgcctttccaggctagaacccagacatgtga
tctgctggccagccacaaca
>mm9_chr1_50063853_50063973_+ RLTRETN_Mm
actgactgtcttggtttcctctttctctcacgccgcctagcccccctctt
ctcttccaggtttccaagatacctttccagactagaacccagacatgtga
gccgctggttggacacaaca
>mm9_chr1_50439312_50439432_+ RLTRETN_Mm
atcagaatgaatttgtcttagctccgtttcttctttcgccccgtctagat
tcctctcttacagctcgagtagccttctcagtcgaaccattcatgttgcg
agctgctgggggccgcaaca
>mm9_chr1_55597074_55597194_- RLTRETN_Mm
cagaatacctgtcttagctgcatttctttctctcgccgcctagcccctct
tctcttccaggtttccagaatgcctttccaggctagaacccaggctgtga
tctgctggccagacacaaca
>mm9_chr1_60848335_60848455_- RLTRETN_Mm
cagagtaactgtcttggctacattcttttctctcgccacctagcccctct
tctcttccaggtttccaaaatgcctttccaggctagaacccaggttgtgg
tctgctggccggacacaaca
>mm9_chr1_90015795_90015915_- RLTRETN_Mm
gaatctgcctgtcttagctacatttctttctcccatcgcctagcccctcg
tctcttccagttttccaaaatgcctttccaggctagaacccaggctgtga
tctgctggccggacacaaca
>mm9_chr1_90468971_90469091_+ RLTRETN_Mm
tgaacaggatgaacttgtcttggctccatttcttctttctccccgtctag
ttcctcccttagctcgattggccatctcagtcaaactgttcacgttgtga
gctgctggccggccgcaaca
>mm9_chr1_90470188_90470308_+ RLTRETN_Mm
gagctttgaacaagatgaacttgtcttggctccgtttcttctttctcccc
gtctagttcctcccttagctcgagtggccatctcagtcgaaccgttcacg
ttgcaagctggggcgcaaca
>mm9_chr1_90998572_90998692_- RLTRETN_Mm
tgatcagagtaactgtcttggctacatttcttcttttgccccgtctagat
tcctctcttacagctcgagcggccttctcagtcaaaccgttcatgttgcg
agctgctggcggccgcaaca
>mm9_chr1_93027329_93027449_+ RLTRETN_Mm
cagagtaactgtcttggctacattcttttctctcgccacctagcccctct
tctcttccaggtttccaaaatgcctttccaggctagaacccaggttgtgg
tctgctggccagacacaaca
>mm9_chr1_97398491_97398611_+ RLTRETN_Mm
cagagtaactgtcttggctacatttctttctctcgccacctagcccctct
tctcttccaggtttccaaaatgcctttccaggctagaacccaggttgtgg
tctgctggccggacacaaca
>mm9_chr1_102756088_102756208_- RLTRETN_Mm
cagaatgactgtcttagctacatttctttctctcgccacctagcctctct
tctcttccaagtttccaaaatgcctttccagactagaacccaggttgtga
tccgctggcaggacacaaca
>mm9_chr1_106732348_106732468_- RLTRETN_Mm
gatcagaatgaatttgtcttagctccgtttcttctttgccctgtctagat
tcctcttttacagctcgagtggccttctcagtcgaaccgttcatgttgcg
agctgctggcggccgcaaca
>mm9_chr1_113588018_113588138_+ RLTRETN_Mm
cagagtaactgtcttggctacattcttttctctcgccacctagcccctct
tctcttccaggtttccaaaatgcctttccaggctagaacccaggttgtgg
tctgctggccggacacaaca
>mm9_chr1_136296853_136296973_+ RLTRETN_Mm
cagagtaactgtcttggctacattcttttctctcgccacctagcccctct
tctcttccaggtttccaaaatgcctttccaggctagaacccaggttgtgg
tctgctggccggacacaaca
>mm9_chr1_152040450_152040570_- RLTRETN_Mm
cagaatacctgtcttagctgcatttctttctctcgccgcctagcccctct
tctcttccaggtttccaaaatgcctttccaggctaaaacccaggctgtga
tctgctggccggacacaaca
>mm9_chr1_154930187_154930307_- RLTRETN_Mm
cagagtaactgtcttggctacattcctttctctcgccacctagcccctct
tctcttccaggtttccaaaatgcctttccaggctagaacccaggttgtgg
tctgatggccggacacaaca
>mm9_chr1_158462600_158462720_- RLTRETN_Mm
ttgatcagagtgacttttgacttggcttcgttctttcttccacccgtcta
gttcttctctttcagcccgagttgccatctcagttgaaccttcgttgcga
actgtgggccggccacaaca
>mm9_chr1_167104002_167104122_- RLTRETN_Mm
cagagtaactgtcttggctacattcttttctctcgccacctagcccctct
tctcttccaggtttccaaaatgcctttccaggctagaacccaggttgtgg
tctgctggccggacacaaca
>mm9_chr1_173794209_173794329_- RLTRETN_Mm
cagagtaactgtcttggctacattcttttctctcgccacctagcccctct
tctcttccaggtttccaaaatgcctttccaggctagaacccaggttgtgg
tctgctggccggacacaaca
>mm9_chr1_192973332_192973452_- RLTRETN_Mm
agagagctttgtcttggttccttccttatctcacgcagcccagcccctct
tctcttccaggtttccaaaatgcttttccaggctagaacccaggttgtga
tctactggccagacacaaca
>mm9_chr1_197087947_197088067_- RLTRETN_Mm
atcagaatgaatttgtcttagctccgtttcttctttcgccccgtctagat
tcctctcttacagcttgagtagccttctcagtcgaaccgttcatgttgcg
agctgctggcggccgcaaca
>mm9_chr2_4865918_4866038_+ RLTRETN_Mm
cagaataactgtcttggctacatttctttctcttgccacctagcccctct
tctcttccaggtttccaaaatgcctttccaggctagaacccaggttgtgg
tctgctggctggacacaaca
>mm9_chr2_14272239_14272359_- RLTRETN_Mm
atcagagtaactgtcttggctacattcttttctctcgccacctagcccct
cttctcttccaggtttccaaaatgcctttccaggctagaacccaggttgt
ggtctgctggccggacacaa
>mm9_chr2_15115383_15115503_+ RLTRETN_Mm
aatttgtcttagctccgtttcttctttcgccccgtctagattcctctctt
acagctcgagtggccttctcagtcgaaccgttcacaccgttcacgttgcg
agctgctggcggccgcaaca
>mm9_chr2_20421862_20421982_- RLTRETN_Mm
tgatcagagtaactgtcttggctacattctttcttccgccccgtctagat
tcctctcttacagctcgagcggccttctcagtcgaaccgttcacgttgcg
agctgctggcggccgcaaca
>mm9_chr2_22113396_22113516_+ RLTRETN_Mm
cagaatgcctgtcttaactgcatttctttctctcgccgcctagcccctct
tctcttccaggtttccaaaatgcctttccaggctagaacccatgttgtga
tctactggccagacacaaca
>mm9_chr2_23721747_23721867_- RLTRETN_Mm
gatcagaatcttgtcttagctccgtctctctcgtgtagcctaggcccctc
gtctcttccaggtttcaagatgcctctcagactagaacccagacatgtga
gccgctggccggccacaaca
>mm9_chr2_36632626_36632746_+ RLTRETN_Mm
cagaatgactgtcttggctgcatctttttcttgcccacctagcccctttt
ctcttctaggtttccaaaatgcctttctagcctagaacccaaacatttag
tcggctggccgtacacaaca
>mm9_chr2_46696926_46697046_- RLTRETN_Mm
atcagaatgaatttgtcttagctccgtttcttctttcgccccgtctagat
tcctctcttacagctcgagtggccttctcagtcgaaccgttcatgttgcg
agctgctggcggccgcaaca
>mm9_chr2_66763332_66763452_- RLTRETN_Mm
gagttgcttttgacttggctccattctttctctcgtcatctaacccctct
tcttttccaggtttccaaaatgcctttccaggctagaacccaggctgtga
tctgctggccagacacaaca
>mm9_chr2_85912059_85912179_- RLTRETN_Mm
tcctctcccagcctgaaacctgcttgctcaggggtggagcttcttgctca
tttgttttgccatgcccactgcttgaccgtgccgctttgctgtttggagc
cacacacgtgctcactccta
>mm9_chr2_87557010_87557130_+ RLTRETN_Mm
cagaatgactgtcttggctacatttctttctctcgccacctagcccctct
tctcttccaggtttccaaaatgcctttccaggctagaacccaggttgtgg
tctgctggctggacacaaca
>mm9_chr2_88281740_88281860_- RLTRETN_Mm
gaccggttgtcttggttccatctttatagtgccacctagtcccccccact
tctcttccagagtccaagatgcctttccagactaaaacccagacatgtga
gccgctggctggtcgcaata
>mm9_chr2_88348601_88348721_+ RLTRETN_Mm
cagagtaactgtcttggctacattcttttctctcgccacctagcccctct
tctcttccaggtttccaaaatgcctttccaggctagaacccaggttgtgg
tctgctggccagacacaaca
>mm9_chr2_110307366_110307486_- RLTRETN_Mm
cagagtaactgtcttggctacattcttttctctcgccacctagcccctct
tctcttccaggtttccaaaatgcctttccaggctagaacccaggttgtgg
tctgctggccggacacaaca
>mm9_chr2_120622238_120622358_+ RLTRETN_Mm
cagagtaactgtcttggctacattcttttctctcgccacctagcccctct
tctcttccaggtttccaaaatgcctttccaggctagaacccaggttgtgg
tctgctggccagacacaaca
>mm9_chr2_122372761_122372881_+ RLTRETN_Mm
aaatctgcctgtcatagctgcatttctttctctcattgcctagcccctct
tctcttccacgtttccaaaatgcctttccaggctagaacccaggctgtga
tctgttggccggacacaaca
>mm9_chr2_124930309_124930429_+ RLTRETN_Mm
attttgtcttagctacatctttctctcgcaccgcctagccccgccccctt
ctcttccaggtttccaagatgcctttccagactagaacccagacatgtga
gccgctggctggacacaaca
>mm9_chr2_143974915_143975035_+ RLTRETN_Mm
atcagtatgaaattgccttagctccgtttcttcttttgccccgtctagat
tcctctcttacagctcgagcggccttctcagtcgaaccgttcacgttgcg
agctgctggcggccgcaaca
>mm9_chr2_149933348_149933468_+ RLTRETN_Mm
cagagtaattgtcttggctacattcctttctctcgccacctagcccctct
tctcttccaggtttccaaaatgcctttccaggctagaacccaggttgtgg
tctgctggccggacacaaca
>mm9_chr2_157411503_157411623_+ RLTRETN_Mm
cagagtaactgtcttggctacattcttttctctcgccacctagcccctct
tctcttccaggtttccaaaatgcctttccaggctagaacccaggttgtgg
tctgctggccggacacaaca
>mm9_chr2_174773791_174773911_- RLTRETN_Mm
agagagctttgtcttagttccttccttatctcgcgcagcccaacccctct
tctcttccaggtttctaaaatgcctttcctggctaaaacccaagttgtga
tctactggccaaacacaaca
>mm9_chr2_181697028_181697148_- RLTRETN_Mm
tgaacaggatgaacttgtcttggctccgtttcttctttctccccatctag
ttcctcccttagctcgagtggccatctcagtcgaaccgttcacgttgcga
gctgctggccggccgcaaca
>mm9_chr3_3326879_3326999_+ RLTRETN_Mm
cagagtaactgtcttggctacattcttttttctcgccacctagcccctct
tctcttccaggtttccaaaatgcctttccaggctagaacccatgttgtgg
tctgctggccggacacaaca
>mm9_chr3_3424446_3424566_+ RLTRETN_Mm
atcagaatgaatttgtcttagctccgtttcttctttcgccccgtctagat
tcctctcttacagctcgagtagccttctcagtcaaaccgttcatgttgcg
agctgctggcggctgcaaca
>mm9_chr3_4393551_4393671_- RLTRETN_Mm
atcagaatgaatttgtcttagctccgtttcttctttcgccccgtctagat
tcctctcttacagctcgagtggccttctcagtcgaaccgttcacgttgcg
agctgctggcggccgcaaca
>mm9_chr3_4932181_4932301_- RLTRETN_Mm
atcagaatgaatttgtcttagctccgtttcttcttttgccccatctagat
tcctctcttacagctcgagtagccatatcagtcgaaccgttcatgttgtg
agctgctggcggccacaaca
>mm9_chr3_7144223_7144343_- RLTRETN_Mm
ttgtcttggttccatccttatcacatggcctagccccctccccctcctct
tcccttgcagatttcaagatgcctttccagactagaacccagacatgtga
gccgctggccggccacaaca
>mm9_chr3_7563241_7563361_+ RLTRETN_Mm
cagagtaactgtcttggctacattcttttctctcgccacctagcccctct
tctcttccaggtttccaaaatgcctttccaggctagaacccaggttgtgg
tctgctggccggacacaaca
>mm9_chr3_7672474_7672594_- RLTRETN_Mm
atcagactgatgtcttggttccattctttctcatgccacctagttccctc
ttttcttccagattccaagatacctcccaggctagaacccagacatgtgg
gctgctggccggcctcaaca
>mm9_chr3_7795873_7795993_- RLTRETN_Mm
cagagtaactgtcttggctacattcctttctctcgccacctagcccctct
tctcttccaggtttccaaaatgcctttccaggctagaacccaggttgtgg
tctgctggccggacacaaca
>mm9_chr3_8390673_8390793_- RLTRETN_Mm
tcagaatgaatttgtcttagctccgtttcttctttcgcccccgtctagat
tcctctcttacagctcgagtggccttctcagtcgaaccgttcatgttgcg
agctgctggcggccgcaaca
>mm9_chr3_11546921_11547041_+ RLTRETN_Mm
atcagtataaatttgtcttagctccgtttcttcttttgccccgtctagat
tcctctcttacagctcgaacggccttctcagtcaaaccgttcacgttgcg
agctgctggcggccgcaaca
>mm9_chr3_15914138_15914258_- RLTRETN_Mm
attactaaaattgagctttgatcagaatttttgtcagcctagctctctct
tctcttccaggtttcaagatgccttcccagaacagcccccagacatgtga
gccactggccagacacaaca
>mm9_chr3_15954125_15954245_+ RLTRETN_Mm
cagaataactgtcttggctacatttctttctctcaccacctagcccctct
tctcttccaggtttccaaaatgcctttccaggctagaacctaggttgtgg
tctgctggccggacacaaca
>mm9_chr3_19948774_19948894_- RLTRETN_Mm
ccttgagcaagagacctttgtcttggttccttccttatctcgcgcagccc
agcccctcttctcttccaggtttccaaaatgcctttccaggctagaaccc
aggttgtgatctactggcca
>mm9_chr3_22810681_22810801_- RLTRETN_Mm
atcagaatgaatttgtcttagctccgtttcttcttttgccccgtctagat
tcctctcttacagctcaagtagccttctcagtcgaaccgttcatgttgcg
agctgctggcggccgcaaca
>mm9_chr3_35312692_35312812_+ RLTRETN_Mm
tgatcagagtaactgtcttggctacatttcttcttttgccccgtctagat
tcctctcttacagctcgagcggccttctcagtcgaaccgttcacgttgcg
agctgctggcggccgcaaca
>mm9_chr3_44452334_44452454_+ RLTRETN_Mm
atcagaatgaaattgtcttggctccgtttcttctttcgccccgtctagat
tcctctcttacagctcgagtagccttctcagtcgaaccgttcatgttgcg
agctgctggcggccgcaaca
>mm9_chr3_46023546_46023666_+ RLTRETN_Mm
cagaatgcctgtcttagctgcatttctttatctcgccacctagccgctct
tctcttccaggtttccaaaatgcctttccaggttagaacccatgttgtga
tctgctggtcggacacaaca
>mm9_chr3_52922499_52922619_- RLTRETN_Mm
cagagtaactgtcttggctacattcttttctctcgccacctagcccctct
tctcttccaggtttccaaaatgcctttccaggctaaaacccaggttgtgg
tctgctggccagacacaaca
>mm9_chr3_57486332_57486452_+ RLTRETN_Mm
cagagtaactgtcttggctacattcttttctctcgccacctagcccctct
tctcttccaggtttccaaaatgcctttccaggctagaacccaggttgtgg
tctgctggccggacacaaca
>mm9_chr3_61720215_61720335_- RLTRETN_Mm
atcagactaatgttttggatccatcctttctcgcactgcctagttccctc
ttttcttccagattccaagatgcctcccaggctagaacccagacatgtgg
gcagctggccagcctcaaca
>mm9_chr3_78363385_78363505_- RLTRETN_Mm
atcataatgaatttgtcttagctctgtttcttctttcgccccgtctagat
tcctctcttacagctcgagtagccttctcagtcgaaccgttcatgttgcg
agctgctggcgggtgcaaca
>mm9_chr3_91082368_91082488_+ RLTRETN_Mm
cagagtaactttcttggctacattcttttctctcaccacctagcccctct
tctcttccaggtttccaaaatgcctttccaggctagaacccaggttgtgg
tctgctggccggacacaaca
>mm9_chr3_92043910_92044030_- RLTRETN_Mm
atcagaatgaaattgtcttagctccgttttttcttccgccccgtctaaat
tcctctcttacagctcgagcggccttctcagtcaaaccgttcacgttgcg
agctgctgacggccacaaca
>mm9_chr3_92044668_92044788_- RLTRETN_Mm
atcagaatgaaattgtcttagctccgttttttcttccgccccgtctagat
tcctctcttacagctcgagcggccttctcagtcaaaccgttcacgttgcg
agctgctgacggccacaaca
>mm9_chr3_92078702_92078822_- RLTRETN_Mm
atcagaatgaaattgtcttagctccgttttttcttccgccccgtctaaat
tcctctcttacagctcgagcggccttctcagtcaaaccgttcacgttgcg
agctgctgacggccacaaca
>mm9_chr3_92079460_92079580_- RLTRETN_Mm
atcagaatgaaattgtcttagctccgttttttcttccgccccgtctagat
tcctctcttacagctcgagcggccttctcagtcaaaccgttcacgttgcg
agctgctgacggccacaaca
>mm9_chr3_93564561_93564681_- RLTRETN_Mm
aataactgtcttggctacatttctttctcttgccgccacctagcccctct
tctcttccaggtttccaaaatgcctttctaggctagaacccaggttgtgg
tctgctggccggacacaaca
>mm9_chr3_93668950_93669070_- RLTRETN_Mm
tgaaccttgagcagagccttgtcttggttctgtctttatctcacgccacc
tagtcccctcttctcttccaggtttctaagatgcctttccaaacatgtga
gctgctggctggacacaaca
>mm9_chr3_93933058_93933178_+ RLTRETN_Mm
agagccttttcttggttctgtctttatctcacaccacctagtttcctctt
ctcttccaggattctaagatgccttttcagactagaacccaaacatgtga
gctgctggccggacacaaca
>mm9_chr3_94475150_94475270_+ RLTRETN_Mm
gtgggaatcagaccccttttcctccttcataactgcgtgtcggaatagta
aaattgagctttgaccaaatgactgtcttagctacatcttcctctcacgc
ctcctagcccctcttctctt
>mm9_chr3_95200156_95200276_+ RLTRETN_Mm
cagagtaactgtcttggctacattcttttctctcgccacctagcccctct
tctcttccaggtttccaaaatgcctttccaggctagaacccaggttgtgg
tctgctggccaaacacaaca
>mm9_chr3_96888702_96888822_+ RLTRETN_Mm
atcagaattttgtcttagctatgtctttctctcacctgcctagctccctc
ttgtcttccagattccaagatgccttcccagaacagaacccagacacgtg
agccgctgccagacacaaca
>mm9_chr3_106055792_106055912_+ RLTRETN_Mm
atcagactaatgtcttggttccaacctttctcacgccacctagttccctc
ttttcttccagattccaaaatgcctttcaggctcaaacccggacatgtgg
gccgctggctggcctcaaca
>mm9_chr3_106159856_106159976_+ RLTRETN_Mm
agagagctttgtcttggttccttccttatctcacgcagcccaactcctct
tctcttccaggtttccaaaatgcctttccaggctagaacccatgttgtga
tctactagccagacacaaca
>mm9_chr3_112754550_112754670_- RLTRETN_Mm
caaaatgactgtcttggctacatttctttctctcaccacctagcccctct
tctcttccaggttttcaaaatgcctttccaggctagaacccaggttgtgg
tctgctggccggacacaaca
>mm9_chr3_116903368_116903488_+ RLTRETN_Mm
atcagaatgaatttgtcttggctccgtttcttcttttgccctgtctagat
tcctctcttacagctcgagtagccttctcagtcgaaccgttcatgttgcg
agctgctggcggccgcaaca
>mm9_chr3_121447965_121448085_+ RLTRETN_Mm
tcagaattttgtcttagtttcatctttctctcgtctgcctagctccctct
tctcttccagattccaagatgcctttccagaacagaacccagacatttga
gccgctggactgacacaaca
>mm9_chr3_123896623_123896743_+ RLTRETN_Mm
aaaattgagcattgatcagaacctggtttgtcttagctctgttctttctc
tcatccatctagttccctttctctcagctgccatctcagccttaccccat
tccttgagagccactggacg
>mm9_chr3_124466861_124466981_+ RLTRETN_Mm
tgatcagagtaactgtcttggctacattctttcttccgccccttctagat
tcctctcttacagctcgagcggccttctcagtcgaaccgttcacgttgcg
agctgctggcggctgcaaca
>mm9_chr3_125733242_125733362_+ RLTRETN_Mm
cagagtaactgtcttggctacattcttttctctcgccacctagcccctct
tctcttccaggtttccaaaatgcctttccaggctagaacccaggttgtgg
tctgctggccggacacaaca
>mm9_chr3_135437801_135437921_- RLTRETN_Mm
atcagaatgaaattgtcttagctccgtttcttttttcaccccgtctagat
tcctctcttacagctcgagtggccttctcagtcgaaccgttcacgttgcg
agctgctggcggccgcaaca
>mm9_chr3_142345587_142345707_- RLTRETN_Mm
gagagccttgtcttggttccttccttatcttgcgcagcctagcccttctt
ctcttccaggtttccaaaatgcctttccaggctagaacccaggtctgtga
tctgctggccagacacaaca
>mm9_chr4_4169276_4169396_- RLTRETN_Mm
cagagtaactgtcttagctacattcttttctctcgccacctagcccctct
tctcttccaggtttccaaaatgcctttccaggctagaacccaggttgtgg
tctgctggccggacacaaca
>mm9_chr4_10356227_10356347_+ RLTRETN_Mm
cagagtaactgtcttggctacattcctttctctcgccacctagcccctct
tctcttccaggtttccaaaatgcctttccaggctagaacccaggttgtgg
tctgctggccggacacaaca
>mm9_chr4_19076790_19076910_+ RLTRETN_Mm
tgatcagagtaactgtcttggctacattctttcttccgccccgtctagat
tcctctcttacagctcgagcggccttctcagtcgaaccgttcacgttgcg
agctgctggcggccgcaaca
>mm9_chr4_27344528_27344648_- RLTRETN_Mm
cgggaatcgggtcccctctccctttcttcataactagtgtcccaacaata
aaatttgagctttgatcagaatgaatttgtcttagctccgtttctttttt
ttttttttttttttactttt
>mm9_chr4_40555234_40555354_- RLTRETN_Mm
gatcagagtaactgtcttggctacattctttcttccgccccgtctagatt
cctctcttacagctcgagcggccttctcagtcgaaccgttcacgttgcga
gctgctggcaagccgcaaca
>mm9_chr4_43764528_43764648_+ RLTRETN_Mm
atcagaatgaaattgtcttagctccgttttttcttccgccccgtctagat
tcctctcttacagctcgagcggccttctcagtcgaaccgttcacattgcg
agctgctggcggctgcaaca
>mm9_chr4_45400126_45400246_- RLTRETN_Mm
cagaatgactgtcttagctgtatctttttctcgcctgcctagccgttctt
ctcttccaggtttccaaaatgcctttccagcctagaacccaaacatgtgg
tcggctggccggatacaaca
>mm9_chr4_45848695_45848815_+ RLTRETN_Mm
tgagcagatacctttgtcttggttccttccttatctcacgcagcctagcc
cctcttctcttccaggtttccaaaatgcctttccaggctagaacccaggc
tgtgacctgctggccggaca
>mm9_chr4_48526711_48526831_+ RLTRETN_Mm
agagacctttgtcttggttccttccttatctcgcacagcccagcccctct
tctcttccaggtttccaaaatgcctttccaggctagaacccaggttgtga
tctactggccagacacaaca
>mm9_chr4_67163774_67163894_+ RLTRETN_Mm
cagaatgcctgtcttagctgcatttctttatctcgcctcctagcccctct
tctcttccatgtttccaaaatgcctttccaggctagaacccaggctgtga
tctgctggctggacacaaca
>mm9_chr4_72853946_72854066_- RLTRETN_Mm
atcagaatgaaattgtcttagctccgttttttcttccgccccgtctagat
tcctctcttacagctcgagcggccttctcagtcgaaccgttcacgttgcg
agctgctggttgccgcaaca
>mm9_chr4_77220827_77220947_+ RLTRETN_Mm
cagagtaactgtcttggctacattcttttctctcgccacctagcccctct
tctcttccaggtttccaaaatgcctttccaggctagaacccaggttgtgg
tctgctggccggacacaaca
>mm9_chr4_89893430_89893550_+ RLTRETN_Mm
tgaacaggatgaacttgtcttggctccgtttcttctttctccccatctag
ttcctcccttagcttgagtggccatctcagtcgaaccgttcatgttgaga
gctgctggctggccgcaaca
>mm9_chr4_95992123_95992243_+ RLTRETN_Mm
agccttgtcttgggtccatcttcctctcgtgccacctagttccccctctt
ctcttccaggtttccaagatgcctttccagactagaacccagacatgtta
gccgctggccagacacaaca
>mm9_chr4_96055312_96055432_- RLTRETN_Mm
aggatgactgtcttagctgcatctttctctcgctccacctagcccctctt
ctcttccaggtttccaagatgcctttccagactagaacccagacatgtga
tcctctggccagacacaaca
>mm9_chr4_112029881_112030001_- RLTRETN_Mm
aactgagtgttgcaacagtaaaaattgagctttgatcagagtgattttga
cttgacttcgttctttcttctgccctatctagttcctctcttgcagcccg
agttgccaactcagtcgaac
>mm9_chr4_112393875_112393995_+ RLTRETN_Mm
tttgatcagaaaccgattgtcttagctccatctctctcatgtagcctagc
cccctcttctgcaggttacaagatgtgtctcagactagaacacagactga
gccactggccagccacaaca
>mm9_chr4_121671812_121671932_+ RLTRETN_Mm
cagaataactttcttggctacatttctttctcttgccagctagcccctct
tctcttccaggtttccaaaatgcctttccaggctagaacccaggttgtgg
tctgctggccagacacaaca
>mm9_chr4_124035537_124035657_- RLTRETN_Mm
atcagtatgaaattgccttagctccgtttcttcttttgccccgtctagat
tcctctcttacagctcgagcggccttctcagtcgaaccgttcacgttgcg
agctgctggcggccgcaaca
>mm9_chr4_136937599_136937719_+ RLTRETN_Mm
cagagtaactgtcttggctacattcttttctctcgccacctagcccctct
tctcttccaggtttccaaaatgcctttccaggctagaacccaggttgtgg
tctgctggccggacacaaca
>mm9_chr4_144445250_144445370_- RLTRETN_Mm
atcagaatgaatttgtcttagctccgtttcttctttcgccccatctagat
tcctctcttacagctcgagtagccttctcagtcgaaccgttcatgttgcg
agctgctggcagccgcaaca
>mm9_chr4_146918867_146918987_+ RLTRETN_Mm
cagagtaactgtcttggctacattcttttctctcgccacctagcccctct
tctcttccaggtttccaaaatgcctttccaggctagaacccaggttgtgg
tctgctggccagacacaaca
>mm9_chr4_155289490_155289610_+ RLTRETN_Mm
atcagaatgaatttgtcttagctccgtttcttctttcgccccgtctagat
tcctctcttacagctcgagtagccttctcagtcgaaccgttcatgttgcg
agctgctggcggctgcaaca
>mm9_chr5_3256805_3256925_- RLTRETN_Mm
tcagagtaactgtcttggctacattcttttctctcgccacctagcccctc
ttctcttccaggtttccaaaatgcctttccaggctagaacccaggttgtg
gtctgctggctggacacaac
>mm9_chr5_5777887_5778007_- RLTRETN_Mm
cagaataactgtcttggctacatttctttctctcgccacctagcccctct
tctcttccaggtttccaaaatgcctttccaggctagaacccaggttgtgg
tctgctggccggacacaaca
>mm9_chr5_29371349_29371469_- RLTRETN_Mm
cagaatgcctgtcttagctgcatttctttatctcgccacctagcccctct
tctcttccaggtttccaaaatgcctttccaggctagaacccatgttgtga
tctgctggccggacacaaca
>mm9_chr5_37172477_37172597_+ RLTRETN_Mm
cagagtaactgtcttagctacattcttttctctcgccacctagcccctct
tctcttccaggtttccaaaatgcctttccaggctagaacccaggttgtgg
tctgctggccggacacaaca
>mm9_chr5_60347329_60347449_- RLTRETN_Mm
tgatcagagtaactgtcttggctacattttttcttccgccccgtctagat
tcctctcttacagctcgagcggccttctcagtcgaaccgttcacgttgcg
agctgctggcggccgcaaca
>mm9_chr5_64404678_64404798_+ RLTRETN_Mm
attagaatgaaattgtcttagctccgttttttcttccgccccgtctagat
tcctctcttacagctcgagtagccttctcagtcgaaccattcatgttgcg
agctgctggcggccgcaaca
>mm9_chr5_65308363_65308483_- RLTRETN_Mm
cagagccttgtcttggttccatctttatctcacgccgcctagcccctctt
ctcttccaggtttccaaaatgcctctctaggctagaacccagacatgtga
tctgcgggccagacacaaca
>mm9_chr5_87466036_87466156_+ RLTRETN_Mm
cagagtaactgtcttggctacattcctttctctcgccacctaacccctct
tctcttccaggtttccaaaatgcctttccaggctagaacccaggttgtgg
tctgctggccggacacaaca
>mm9_chr5_88596709_88596829_- RLTRETN_Mm
tgatcagagtaactgtcttggctacatttcttcttttgccccgtctagat
tcctctcttacagctcgagcggccttctcagtcgaaccgttcacgttgcg
agctgctggcggccgcaaca
>mm9_chr5_89638037_89638157_- RLTRETN_Mm
gatcagagtaactgtcttggctacattcttttctcttgccccgtctagat
tcctctcttacagctcgagcggccttctcagtcgaaccgttcacgttgcg
agctgctggcggccgcaaca
>mm9_chr5_91359145_91359265_- RLTRETN_Mm
cagagtaactgtcttggctacattcttttctctcgccacctagcccctct
tctcttccaggtttccaaaatgccttttcaggctagaacccaggttgtgg
tctgctggccggacacaaca
>mm9_chr5_109278788_109278908_+ RLTRETN_Mm
cagaaataaacgttgagccttgatcagaacactgtctttgctccatgctt
ctctttccccaaactcttttttttccagccctccttttcaggtgagctct
gctcagctctaagtcgctgg
>mm9_chr5_124392924_124393044_- RLTRETN_Mm
atcagaatgaatttgtcttagctccgtttcttctttcgccccgtctagat
tcctctcttacagctcgagtagccttctcagtcgaaccgttcatgttgcg
agctgctggcggccgcaaca
>mm9_chr5_130150340_130150460_+ RLTRETN_Mm
cagagtaactgtcttggctacattcttttccctcgccacctagcccctct
tctcttccaggtttccaaaatgcctttccaggctagaacccaggttgtgg
tctgctggccggacacaaca
>mm9_chr5_138437447_138437567_+ RLTRETN_Mm
ccttgatcaaactgatgtcttggttccactttttctctcgctgcctagtt
ccctctttctttccagattccaagatgccacccaggctagaacccagaca
tgtgggccgcggcctcaaca
>mm9_chr5_149452389_149452509_- RLTRETN_Mm
atcagtatgaatttgtcttagctccgtttcttcttttgccccgtctagat
tcctctcttacagctcgagcggccttctcagtcgaaccgttcacgttgcg
agctgctggcggccacaaca
>mm9_chr5_149453153_149453273_- RLTRETN_Mm
gcacctttttactggacccgagattatttggcgggaatcgggtcccctct
ctctttcttcataactagtgtcgcaacaataaaatttgagctttgatcag
tatgaatttgtcttgatcac
>mm9_chr6_3113771_3113891_- RLTRETN_Mm
cagagtaactgtcttggctacattcttttctctcgccacctagcccctct
tctcttccaggtttccaaaatgcctttccaggctagaaccctggttgtgg
tctgctggccggacacaaca
>mm9_chr6_3218480_3218600_- RLTRETN_Mm
cagagtaactgtcttggctacattcttttctctcgccacctagcccctct
actcttccaggtttccaaaatgcctttccaggctagaacccaggttgtgg
tctgctggccggacacaaca
>mm9_chr6_6977285_6977405_- RLTRETN_Mm
tgatcagagtaactgtcttggctacattttttcttccgccccgtctagat
tcctctcttacagctcgagcggccttctcagtcaaaccgttcacgttgcg
agctgctggcggccgcaaca
>mm9_chr6_19277085_19277205_- RLTRETN_Mm
tcagaatgaatttgtcttagctccgttttttcttccgccccatctagatt
cctctcttacagctcgagcggccttctcagtcgaacattttggcaccaga
actgggacctgaagaatggc
>mm9_chr6_23035406_23035526_+ RLTRETN_Mm
agactggttgtcttggtttcatctttatcgcgccgcctagccccccctct
tctcttgcagattccaagatgcctttccagactagaacccagacatgtga
gccgctggccggccacaaca
>mm9_chr6_25043156_25043276_+ RLTRETN_Mm
cagaatgactgtcttagctacatttctttatctcgccacctagcccctct
tctcttccaggtttccaaaatgcctttccaggatagaacccaggttgtgg
tctgctggccggacacaaca
>mm9_chr6_25574668_25574788_- RLTRETN_Mm
gatcagaataaatttgtcttagctccgttttttctttcgccccgtctaga
ttcctctcttacagctcgagtagccttctcagtgaaccgttcatgttgcg
agctgctggcggccacaaca
>mm9_chr6_41425471_41425591_+ RLTRETN_Mm
atcagaatgaatttgtcctggctccgtttcttctttcgccccgtctagat
tcctctcttacagctcgagtagccttctcagtcgaaccgttcatgttgcg
agctgctggcagctgcaaca
>mm9_chr6_41970591_41970711_- RLTRETN_Mm
atcagaatgaatttgtcttagctccgtttcttctttcgccccatctagat
tcctctcttacagctcgagtggccttctcagtcgaaccgttcacgttgcg
agctgctggcggccgcaaca
>mm9_chr6_48852952_48853072_- RLTRETN_Mm
agaacctggtttgtcttagctccgttctttttctcatccatctagttcct
tttctttcagcttgagtctgccatctcagccatacccccttccttgcgag
ccgctggacgacacgcaaca
>mm9_chr6_66531095_66531215_+ RLTRETN_Mm
cagaatgactgtcttagctgcatctttttctcacccgcctagcccttctt
ctcttccaggtttccaaaatgcctttccagcctagaacccaaacatatgg
ttggctggctggacacaaca
>mm9_chr6_67605890_67606010_- RLTRETN_Mm
cagagtaattgtcttagctacattcttttctctcgccacctagcccctct
tctcttccaggtttccaaaatgcctttccaggctagaacccaggttgtgg
tctgctggccggacacaaca
>mm9_chr6_67621226_67621346_- RLTRETN_Mm
tcagaatttttgtcttagctacatctttctctcatctgcctacctccctc
ttctcttccagattccaggatgccttcccagaacagaacccagacatgtg
agctgctagccgaacacaac
>mm9_chr6_67891583_67891703_- RLTRETN_Mm
cagagtaactgccttggctacattcctttctctcgccacctagcccctct
tctcttccaggtttccaaaatgcctttccaggctagaacccaggttgtgg
tctgctggccggacacaaca
>mm9_chr6_69102337_69102457_- RLTRETN_Mm
atcagaaaaaatttatcttagctccatttcttctttcgccccttctagat
tcctctcttacagctcgagtagccttctcagtcgaaccgttcatgttgcg
agctgctggcggccgcaaca
>mm9_chr6_69243424_69243544_+ RLTRETN_Mm
cagaataactgtcttggctacatttctttctctcgccacctagcccctct
tctcttccaggtttccaaaatgcctttccaggctagaacccagcttgtgg
tctgctggccggacacaaca
>mm9_chr6_70399537_70399657_- RLTRETN_Mm
cagaatttttgtcttagcttcatctttctcttgtctgcctagctccctct
tctcttccagattccaagatgccttcccagaacagaacccagacatgtga
gcccctgtctggacacaaca
>mm9_chr6_85833460_85833580_- RLTRETN_Mm
aggatgactgtcttagctgcatctttctctcgtgctgcctagcccctctt
ctcttccaggtttccaagatgccttttcaggctagaacccagacatgtga
tccactggccagacacaaca
>mm9_chr6_88523127_88523247_- RLTRETN_Mm
tgatcagagtaactgtcttggctacatttcttcttttgccccgtctagat
tcctctcttacagctcgagcggccttctcagtcgaaccgttcacgttgcg
agctgctggcggccgcaaca
>mm9_chr6_97604529_97604649_- RLTRETN_Mm
tgatcagagtaactgtcttggctacattctttcttccgccccgtctagat
tcctctcttacagctcgagcggccttctcagtcgaaccgttcacgttgcg
agctgctggcggccgcaaca
>mm9_chr6_108037560_108037680_- RLTRETN_Mm
cagagtaactgtcttggctacattcttttctctcgccacctagcccctct
tctcttccaggtttccaaaatgcctttccaggctagaacccaggttgtgg
tctgctggccagacacaaca
>mm9_chr6_115774504_115774624_+ RLTRETN_Mm
cagagtaactgtcttggctacattcttttctctcgccacctagcccctct
tctcttccaggtttccaaaatgcctttccaggctagaacccaggttgtgg
tctgctggccggacacaaca
>mm9_chr6_123360325_123360445_+ RLTRETN_Mm
gatcagaatgatcttagctacatttctttctctcgccacctagcccctct
tctcttccagatttccaaaatgcctttccagactaaaacccaggttgtga
tccgctgactggacacaaca
>mm9_chr6_123475670_123475790_+ RLTRETN_Mm
gatcagaatgatcttagctacatttctttctctcgccacctagcccctct
tctcttccagatttccaaaatgcctttccagactaaaacccaggttgtga
tccgctgactggacacaaca
>mm9_chr6_123592823_123592943_+ RLTRETN_Mm
cagaatgactgtcttagctacatttctttctctcaccacctagcccctct
tctcttccagatttccaaaatgcctttccagactagaacccaggttgtga
tcccctggctggacacaaca
>mm9_chr6_124243701_124243821_- RLTRETN_Mm
cagagtaactgtcttggctacattcctttctctcgccacctagcccctct
tctcttccaggtttccaaaatgcctttccaggctagaacccaggttgtgg
tctgctggccggacacaaca
>mm9_chr6_124752232_124752352_- RLTRETN_Mm
cagagtaactgtcttggctacattcttttctctcgccacctagcccctct
tctcttccaggtttccaaaatgcctttccaggctaaaacccaggttgtgg
tctgctggccggacacaaca
>mm9_chr6_127464247_127464367_+ RLTRETN_Mm
cagagtaactgtcttggctacattcttttctctcgccacctagcccctct
tctcttccaggtttccaaaatgcctttccaggctagaacccaggttgtgg
tctgctggccggacacaaca
>mm9_chr6_128829359_128829479_+ RLTRETN_Mm
cagaatttttgtcttagctttatctttctctcgtccgcctagctccctct
tctcttccaggttccaggatgccttcccagaacagaacccagacatgtga
gccactagccggacacaaca
>mm9_chr6_128891329_128891449_- RLTRETN_Mm
cagagtaactgtcttggctacattcttttctctcgccacctagcccctct
tctcttccaggtttccaaaatgcctttccaggctagaacccaggttgtgg
tctgctggccggacacaaca
>mm9_chr6_129009853_129009973_+ RLTRETN_Mm
cagagtaactgtcttggctacattcttttctctcgccacctagcccctct
tctcttccaggtttccaaaatgcctttccaggctagaacccaggttgtgg
tctgctggccggacacaaca
>mm9_chr6_131916223_131916343_- RLTRETN_Mm
cagagtaactgtcttggctacattcctttctctcgccacctagcccctct
tcccttccaggtttccaaaatgcctttccaggctagaacccaggttgtgg
tctgctggccggacacaaca
>mm9_chr6_132405291_132405411_+ RLTRETN_Mm
cctgcggagccacacccgtgcacctttctactggaccagagattattcgg
cgggaatcgggtcccctcccccttccttcataactagtgtcgcaacaata
aaatttgagccttgatcaga
>mm9_chr6_132471341_132471461_- RLTRETN_Mm
atcagaatgaaattgtcttagctccgttttttcttccgccccgtctagat
tcctctcttacagctcgagcggccttctcagtcgaaccgttcacgttgcg
agctgctggtggccacaaca
>mm9_chr6_132477942_132478062_- RLTRETN_Mm
atcagaatgaaattgtcttagctccgttttttcttccgccccgtctagat
tcctctcttacagctcgagcggccttctcagtcgaaccgttcacgttgcg
agctgctggtggccgcaaca
>mm9_chr6_133964419_133964539_- RLTRETN_Mm
cagagtaactgtcttggctacattcttttctctcgccacctagcccctct
tctcttccaggtttccaaaatgcctttccaggctaaaacccaggttgtgg
tctgctggccggacacaaca
>mm9_chr6_146735096_146735216_+ RLTRETN_Mm
cagagtaactgtcttggctacattcttttctcttgccacctagcccctct
tctcttccaggtttccaaaatgcctttccaggctagaacccaggttgtgg
tctgctggccggacacaaca
>mm9_chr7_4009393_4009513_+ RLTRETN_Mm
cagagtaactgtcttggctacatttctttctctcgccacctagcccctct
tctcttccaggtttccaaaatgcctttccaggctagaacccaggttgtgg
tctgctggccggacacaaca
>mm9_chr7_5929693_5929813_+ RLTRETN_Mm
gatcagagtcagttttgacttggctccattctttcttccgtctgtttagt
tcctctctttcagcccgagctaccatctcagttgaaccattcctcaggag
ctgctggtcggcccgcaaca
>mm9_chr7_6974671_6974791_- RLTRETN_Mm
tgatcagagtaactgtcttggctacattttttcttccgccccgtctagat
tcctctcttacagctcgagcggccttctcagtcgaaccgttcacgttgcg
agctgctggcggccgcaaca
>mm9_chr7_7576865_7576985_- RLTRETN_Mm
gggtcccctcccccttccttcataactagtgtcccaacaataaaatttga
gctttgatcagaatgaatttgtcttagctccgtttcttctttcatcccgt
ctagaacattttggcgccag
>mm9_chr7_7882993_7883113_- RLTRETN_Mm
atcagaatgaatttgtcttagctccgtttcttctttcatcccgtctagat
tcctctcttacagctcgagtagccttctcagttgaaccgttcatgttgcc
agctgctggcggccacaaca
>mm9_chr7_8116920_8117040_- RLTRETN_Mm
atcagaatgaatttgtcttagctccgtttcttctttcatcccgtctagat
tcctctcttacagctcgagtagccttctcagttgaaccgttcatgttgcc
agctgctggcggccacaaca
>mm9_chr7_8357705_8357825_+ RLTRETN_Mm
atcagaatgaatttgtcttagctccgtttcttctttcatcccgtctagat
tcctctcttacagctcgagtagccttctcagttgaaccgttcatgttgcc
agctgctggcggccacaaca
>mm9_chr7_8529331_8529451_+ RLTRETN_Mm
atcagaatgaatttgtcttagctccgtttcttctttcatcccgtctagat
tcctctcttacagctcgagtagccttctcagttgaaccgttcatgttgcc
agctgctggcggccacaaca
>mm9_chr7_9018936_9019056_+ RLTRETN_Mm
atcagaatgaatttgtcttagctccgtttcttctttcatcccgtctagat
tcctctcttacagctcgagtagccttctcagttgaaccgttcatgttgcc
agctgctggcggccacaaca
>mm9_chr7_9676593_9676713_+ RLTRETN_Mm
atcagaatgaatttgtcttagctccgtttcttctttcgccccgtctagat
tcctctcttacagctcgagtagccttctcagttgaaccgttcatgtttcg
agctgctggcggccgcaaca
>mm9_chr7_10315103_10315223_- RLTRETN_Mm
atcagaatgaatttgtcttagctccgtttcttctttcatcccgtctagat
tcctctcttacagctcgagtagccttctcagttgaaccgttcatgttgcc
agctgctggcggccacaaca
>mm9_chr7_11458718_11458838_+ RLTRETN_Mm
cagaatgcctgtcttagctgcatttctttctctcgttgcctagcccctct
tctcttccaagtttccaaaatgcccttccaggctagaacccaggctgtga
tctgctggccagacacaaca
>mm9_chr7_11559333_11559453_- RLTRETN_Mm
cagaataactgtcttggctacatttctttctctcgccacctagcccctct
tctcttccaggtttccaaaatgcctttccaggctagaacccaggttgtgg
tctgctggccagacacaaca
>mm9_chr7_11721335_11721455_+ RLTRETN_Mm
cagaatgcctgtcttagctgcatttatttctctcgttgcctagcccttct
tctctttcaggtttccaaaatgcccttccaggctagaacccagaccgtga
tctcctggccagacacaaca
>mm9_chr7_11861740_11861860_+ RLTRETN_Mm
cagaatgcctgtcttagctgcatttctttctctcattgcctagcccctct
tctcttccaagtttccaaaatgcccttccaggctagaacccaggctgtga
tctgctggccagacacaaca
>mm9_chr7_11951346_11951466_- RLTRETN_Mm
cagaataactgtcttggctacatttctttctctcgccacctagcccctct
tctcttccaggtttccaaaatgcctttccaggctagaacccatgttgtgg
tctgctggccagacacaaca
>mm9_chr7_12011172_12011292_- RLTRETN_Mm
cagaatgcctgtcttagctgcatttctttctctcgttgcctagcccctct
tctcttccaagtttccaaaatgcccttctaggctagaacccaggctgtga
tctgctggccagacacaaca
>mm9_chr7_12073811_12073931_+ RLTRETN_Mm
atcagaatgaatttgtcttagctccgtttcttctttcgccccgtctagat
tcctctcttacagctcgagtagccttctcagtcaaaccgttcatgttgcg
agctgctggcagccgcaaca
>mm9_chr7_12127554_12127674_- RLTRETN_Mm
cagaatgcctgtcttagctgcatttccttctctcgttgcctagcccctct
tctcttccaagtttccaaaatgcccttctaggctagaacccaggctgtga
tctgctggccagacacaaca
>mm9_chr7_14347988_14348108_- RLTRETN_Mm
cagagtaactgtcttggttacattcttttctctcgccacctagcccctct
tctcttccaggtttccaaaatccctttccaggctagaacccaggttgtgg
tctgctggccggacacaaca
>mm9_chr7_15329154_15329274_- RLTRETN_Mm
tagaatgactctattggctacatttctttctctcgccacctagcccctct
tctcttccaggtttccaaaatgcctttccaggctagaacccaggttgtgg
tctgctggctggacacaaca
>mm9_chr7_15690632_15690752_- RLTRETN_Mm
cagaatgactctattggctacatttctttctctcgccacctagcccctct
tctcttccaggtttccaaaatgcctttccaggctagaacccaggttgtgg
tctgctggctggacacaaca
>mm9_chr7_17872749_17872869_- RLTRETN_Mm
cagagtaactgtcttggctacattcctttctctcgccacctagcccctct
tctcttccaggtttccaaaatgcctttccaggctagaacccaggttgtgg
tctgctggccggaaacaaca
>mm9_chr7_17981918_17982038_- RLTRETN_Mm
cagagtaactgtcttggctacattcctttctctcgccacctagcccctct
tctcttccaggtttccaaaatgcctttccaggctagaacccaggttgtgg
tctgctggccggaaacaaca
>mm9_chr7_18196467_18196587_- RLTRETN_Mm
cagaatgcctgtcttagctgcatttctttctctcatcgcctagcccctct
tctattccaggtttccaaaatgcctttccaggctagaacccaggctgtga
tctgctggccggatacaaca
>mm9_chr7_18869899_18870019_- RLTRETN_Mm
atcagaatggatttgtcttagctccgtttcttcttttgccccatctagat
tcctctcttacagctcgagtagccttctcagttgaactgttactgttgcg
agctgctggcggccccaaca
>mm9_chr7_19283090_19283210_+ RLTRETN_Mm
aaaatttgagccttgatcagagtaactgtcttggctacattctttcttcc
gccccgtctagattcctctcttacagctcgagcggccttctcacgttgcg
agctgctggcggccgcaaca
>mm9_chr7_20929810_20929930_+ RLTRETN_Mm
ttgagctttgatcagaatgaatttgtcttagctccgttttttcttccgcc
ccgtctagattcctctcttacagctcgagcggccttctcagtcgaaccgt
tcacgttgcgagctgctggc
>mm9_chr7_21807863_21807983_+ RLTRETN_Mm
ttgagctttgatcagaatgaatttgtcttagctccgttttttcttccgcc
ccgtctagattcctctcttacagctcgagcggccttctcagtcgaaccgc
tcacgttgcgagctgctggc
>mm9_chr7_23125140_23125260_+ RLTRETN_Mm
atcagaatgaatttgtcttagctccgttttttcttccgccccgtctagat
tcctctcttacagctcgagcggccttctcagtcgaaccgttcacgttgcg
agctgctggcagcagcaaca
>mm9_chr7_26354902_26355022_+ RLTRETN_Mm
cagagtaactgtcttggctacattcttttctctcgccacctagcccctct
tctcttccaggtttccaaaatgcctttccaggctagaacccaggttgtgg
tctgctggccggacacaaca
>mm9_chr7_27196114_27196234_- RLTRETN_Mm
ttgatcagagtgactttgacttggcctcgttctttcttccgcccgtctag
ttcctctctggcagccggagttgccatctcagttgaaccgttccttgcga
gctgctggtcagccgcaaca
>mm9_chr7_27382819_27382939_- RLTRETN_Mm
cagagtaactgtcttggctacattcttttctctcgccacctagcccctct
tctcttccaggtttccaaaatgcctttccaggctagaacccaggttgtgg
tctgctggccggacacaaca
>mm9_chr7_27496024_27496144_- RLTRETN_Mm
tggatgactgtcttagctccgtctttatctcgcgccgcctagcccctctt
ctcttccaggtttccaaaatgcctttctaggctagaacccagacctgtga
tctgctggccggacacaaca
>mm9_chr7_30373221_30373341_+ RLTRETN_Mm
cagaataactgtcttggctacatttctttctctcgccacctagcccctct
tctcttccaggtttccaaaatgcctttccaggctagaacccaggttgtgg
tctgctggccggacacaaca
>mm9_chr7_30433439_30433559_- RLTRETN_Mm
cagagtaactgtcttggctacattcttttctctcgccacctagcccctct
tctcttccaggtttccaaaatgccttttcaggctagaacccaggttgtgg
tctgctggccagacacaaca
>mm9_chr7_30536701_30536821_- RLTRETN_Mm
cagaatgcctgtcttagctacatttctttatcttgccacctagcccctct
tctcttccaggtttccaaaatgcctttccaggctagaacccatgttgtga
tctgctggcctgacacaaca
>mm9_chr7_34240111_34240231_- RLTRETN_Mm
ttgatcagagtgactttgacttggctttgttttttcttccgccagtctag
ttcctctcttgcagcctgagttgccatctcagttgaaccgttccttgcaa
gctgctggtcggccgcaaca
>mm9_chr7_49349436_49349556_- RLTRETN_Mm
cagaatgcctgtcttagctgcatttctttatctcgacacctagcccctct
tctcttccaggtttccaaaatgcctttcgaggctagaactcatgttgtga
tctcctggctggacacaaca
>mm9_chr7_50058200_50058320_- RLTRETN_Mm
cagagagttttgtcttggttccttccttacctctcgctgcctagcccctc
ttctcttccaggtttccaaaatgcctttccaggctagaacccatgttgga
tctgctggccggacacaaca
>mm9_chr7_50264694_50264814_+ RLTRETN_Mm
cagagagttttgtcttggttccttccttacctctcgctgcctagcccctc
ttctcttccaggtttccaaaatgcctttccaggctagaacccatgttgga
tctgctggccggacacaaca
>mm9_chr7_51441808_51441928_- RLTRETN_Mm
tgatcagaacacgattgacttagctccgttctttttcctgtctgtctagt
tcctttctttcagctagagctgccatctcagtcgtattgttcctttcgag
ctgctggttggtccgcaaca
>mm9_chr7_55780603_55780723_- RLTRETN_Mm
tgaacaggatgaacttgtcttggctccgtttcttctttctccccgtctag
ttcctcccttagctcgagtggccatctcagtcaaaccgttcatgttgcga
gctgctggccggccgcaaca
>mm9_chr7_60549034_60549154_+ RLTRETN_Mm
cagagtaactgtcttggctacattcttttctctcgccacctagcccctct
tttcttccaggtttccaaaatgcctttccaggctagaacccaggttgtgg
tctgctggccggacacaaca
>mm9_chr7_61140436_61140556_+ RLTRETN_Mm
cagagtaactgtcttggctacattcttttctctcgccacctagcccctct
tctcttccagatttccaaaatgcctttccaggctagaacccaggttgtgg
tctgctggccggacacaaca
>mm9_chr7_61188016_61188136_+ RLTRETN_Mm
cagaatctcttgacttagctccatctttctcatgctgcctagattccctc
ttttcttccagattccaagatgccttccaggcttgaacctggacatgtga
gccgctgaccagcctcaaca
>mm9_chr7_66640074_66640194_- RLTRETN_Mm
cagagtaactgtcttggctacatctctttctctcgccacctagcccctct
tctcttccaggtttccaaagtgcctttccacgctagaacccaggttgtgg
tctgctggccggacacaaca
>mm9_chr7_68379693_68379813_+ RLTRETN_Mm
atcagaatgaatttgtcttagctccgtttcttctttcgccccgtctagat
tcctctcttacagctcgagtagccttctcagtcgaaccattcatgttgcg
agctgctggcagccacaata
>mm9_chr7_70745689_70745809_+ RLTRETN_Mm
cctccccaagcctgaaacctgcttgctcaggggtggagcttcctgctcat
tcgttctgccacgcccactgctggaacctgcggagccacacatgtgcacc
tttctactggacgagagatt
>mm9_chr7_70746436_70746556_+ RLTRETN_Mm
cagagtaactgtcttggctacattcctttctctcgccacctagcccctct
tctcttccaggtttccaaaatgcctttccaggctagaacccaggttgtgg
tctgctggccggacacaaca
>mm9_chr7_92838716_92838836_- RLTRETN_Mm
agaatgattgtcttagctgtatcttcctctcacgcagcctaccccctctt
ctcttccaggttatcaagatgcctttccagactaaaacccagaaatgtga
gccaatggcccaacacaaca
>mm9_chr7_93497173_93497293_- RLTRETN_Mm
gatcagatccttgtcttggtttcatctttctcacgtcgcctagcccactc
ttctctttcagattccaggatgccttccaggtaagaacccagacatgtga
gctgctggctggccacaaca
>mm9_chr7_97561969_97562089_+ RLTRETN_Mm
cagagtaactgtcttggctacattcttttctctcgccacctagcccctct
tctcttccaggtttccaaaatgcctttccaggctaaaacccaggttgtgg
tctgctggccggacacaaca
>mm9_chr7_110152811_110152931_- RLTRETN_Mm
aaaattgaaccttgagcagagagctttgtcttggttccttccttatctca
cgcagcccagcccagcccctcttctcttccaggtttccaaaatgcctttt
caggctagaacccaggttgt
>mm9_chr7_110621303_110621423_+ RLTRETN_Mm
gatcagagtccactttgacttggctccgttctttcttccatctgtctagt
tcctctctttcagctcgagctgccatctcagttgtaccattcctcgagac
ctgctggttggcccgcaaca
>mm9_chr7_110625608_110625728_- RLTRETN_Mm
ttgatcagagtgaccttgacttggctccattctttcttaggcccgtctag
ttcctctctttcagcccgagttgccatctcgattgaaccattcattgcga
gctgctggtcggccgcaaca
>mm9_chr7_111872724_111872844_- RLTRETN_Mm
cagaatgactgtcttagctgcatttctttctctcgccacctagcccctct
tctcttccaggtttccaaaatgcctttccaggctagaacccatgttgtga
tctgctggccggacacaaca
>mm9_chr7_113088545_113088665_+ RLTRETN_Mm
cagaataactgtcttggctacattcctttctctcgccacctagcccctct
tctcttccaggtttccaaaatgcctttccaggctagaacccaggttgtgg
tctgctggccggacacaaca
>mm9_chr7_113344924_113345044_+ RLTRETN_Mm
cagaataactgtcttggctacattcctttctctcgccacctagcccctct
tctcttccaggtttccaaaatgcctttccaggctagaacccaggttgtgg
tctgctggccggacacaaca
>mm9_chr7_113724290_113724410_+ RLTRETN_Mm
aaaattgagctttgatcagaacctggtttgacttagctccgtttttctct
cgtctgtctagttccttttctttcaacttgagtctgccatctctgccgta
cgccactggacggcatgcaa
>mm9_chr7_113807969_113808089_- RLTRETN_Mm
atcagaatgaatttgtcttagctccgtttcttctttcgccccgtctagat
tcctctcttacagctcgagtggccttctcagtcgaaccgttcatgttgcg
agctgctggcagccgcaaca
>mm9_chr7_113849915_113850035_+ RLTRETN_Mm
gattagagttggttttgacttggctccattctttcttccgtccctttagt
tcctctctttcagcctgagctgccatctcagttgaacctttcctttccag
ctgctgattggcccgcaaca
>mm9_chr7_115699851_115699971_- RLTRETN_Mm
atcagaataaatttgtcttagctccgtttcttttttcgccccgtctagat
tcctctcttacagctcgagtggccttctcagtcgaaccattcacgttgcg
agctgctggcggccgcaaca
>mm9_chr7_140099602_140099722_+ RLTRETN_Mm
cagagtaactgtcttggctacattcttttctctcgccacctagcccctct
tctcttccaggtttccaaaatgcctttccaggctagaacccaggttgtgg
tctgctggccagacacaaca
>mm9_chr7_140720724_140720844_+ RLTRETN_Mm
atcagaatgaatttgtcttagctccgtttcttctttcgccccgtctagat
tcctctcttacagctcgagtagccttctcagtcgaaccgttcatgttgcg
agctgctggcggctgcaaca
>mm9_chr7_143436813_143436933_- RLTRETN_Mm
tgatcagagtaactgtcttggctacatttcttcttttgccccgtctagat
tcctctcttacagctcgagcggccttctcagtcgaaccgttcacgttgcg
agctgctggcggccgcaaca
>mm9_chr8_5223906_5224026_- RLTRETN_Mm
cagagtaactgtcttggctacattcttttctctcgccacctagcccctct
tctcttccaggtttccaaaatgcctttccaggctagaacccaggtggtgg
tctgctggccggacacaaca
>mm9_chr8_15754269_15754389_+ RLTRETN_Mm
tgatcagagtaactgtcttggctacattttttcttccgccccgtctagat
tactctcttacagctcgagcggccttctcagtcgaaccgttcacgttgcg
agctgctggcggccgcaaca
>mm9_chr8_19077383_19077503_+ RLTRETN_Mm
gagagccttgtcttggttccttccttatctcgcacagcctagccattctt
ctcttccaggtttccaaaatgcctttccaggctagaacccaggtctgtga
tctgctggctggacacaaca
>mm9_chr8_19439616_19439736_- RLTRETN_Mm
tttgacttgcctccgttctttcttccgtccgtttagttcctctctttcag
cctgagctgccatctcagttgaactgttcctctcaagctgctggtcgacg
ctgctggttggcccacaaca
>mm9_chr8_38543617_38543737_+ RLTRETN_Mm
ctggttgtcttggttccatctttattgcgccgcctagcccacccccctct
tctcttgcagattccaagatgcctttccagactagaacccagacatgtga
cccgctggtcatccacaaca
>mm9_chr8_41652252_41652372_+ RLTRETN_Mm
cagagtaactgtcttggctacattcttttctctcgccacctagaccctct
tctcttccaggtttccaaaatgcctttccaggctagaacccaggttgtgg
tctgctggccggacacaaca
>mm9_chr8_59285106_59285226_+ RLTRETN_Mm
cagagtaactgtcttggctacattcttttctctcgccacctagcccctct
tctcttccaggtttccaaaatgcctttccaggctagaacccaggttgtgg
tctgctggccggacacaaca
>mm9_chr8_61229582_61229702_+ RLTRETN_Mm
cagaatgcctgtcttagctgcatttctttatctcgccacctagcccctct
tctcttccaggtttccaaaatgcctttccagactagaacccatgttgtga
tctgctggccggacacaaca
>mm9_chr8_64217491_64217611_+ RLTRETN_Mm
atcagaatgaatttgtcttagctccgtttcttctttcgccccgtctagat
tcctctcttacagctcgagtggccttctcagtcgaaccattcacgttgcg
agctgctggcggccgcaaca
>mm9_chr8_72209195_72209315_- RLTRETN_Mm
cagaatgcctgtcttagctgcatttctttatctctccgcctagcccctct
tctcttccaggtttccaaaatgcctttccaggctagaacccatgttgtga
tctgctggccggacacaaca
>mm9_chr8_80670811_80670931_- RLTRETN_Mm
atcagtataaaattgccttagctccgtttcttcttttgccccgtctagat
tcctctcttacagctcgagcggccttctcagtcgaaccgttcacgttgcg
agctgctggcggccgcaaca
>mm9_chr8_83729551_83729671_- RLTRETN_Mm
caaaatgactgtcttacctgcatgtttttctcacctgcctagcccctctt
ctcttccaggtttccaaaatgcctttccaggctagaacccagacctgtga
tctgctggccagacacaaca
>mm9_chr8_87690475_87690595_- RLTRETN_Mm
cagaatgactgtcttagctgcatctttttctctcccgcctagcccttctt
ctcttccaggtttccaaaatgcctttccaggctagaacccaggcctttga
tctgctggccggatacaaca
>mm9_chr8_121460751_121460871_- RLTRETN_Mm
actagtgtcccaacaataaaatttgagctttgatcagaataaatttgtct
tagctccgtttcttctttcgccccgtctagattcctctcttacagctcga
gtagccttctcagtcgaacc
>mm9_chr8_121461447_121461567_- RLTRETN_Mm
cctgaaacctgcttgttcggggtggagcttcttgctcattcgttctgtca
cgcccactgctggaacctgaggagccacacacgtgtacctttttactgga
cccgagattattcggcgaaa
>mm9_chr8_128612921_128613041_- RLTRETN_Mm
tagtttgtcttagctctgtctctctcttgtgccgcctagtcccccctctt
ctcttccaggtttccaagatgcctttctagactagaacccagacatgtga
gccgctggtcggacacaaca
>mm9_chr8_131277512_131277632_- RLTRETN_Mm
atcagtatgaaattgccttagctccgtttcttcttttgccccgtctagat
tcctctcttacagctcgagcggccttctcagtcgaaccgttcacgttgcg
agctgctggcggccgcaaca
>mm9_chr8_131626556_131626676_- RLTRETN_Mm
cagagtaactgtcttggttacattcttttctctcgccacctagcccctct
tctcttccaggtttccaaaatgcctttccaggctagaacccaggttgtgg
tctgctggccagacacaaca
>mm9_chr9_3490624_3490744_+ RLTRETN_Mm
atcagaatgaatttgtcttagctccgtttcttctttcgccccgtctagat
tcctctcttacagctcgagtagccttctcagtcgaaccgttcatgttgcg
agctgctggcagccgcaaca
>mm9_chr9_4079412_4079532_+ RLTRETN_Mm
ctgactgtcttagctacatctttctcttatgctgcctagctccccccctt
ctcttccaggtttccaagatgcctttccagactagaacccagacatgtga
gccgttggccagacacaaca
>mm9_chr9_4916782_4916902_+ RLTRETN_Mm
cagaataactgtcttggctacatttctttctctcaccacctagcccttct
tctcttccaggtttccaaaatgcctttccagtctagaacccaggttgtga
tctgctggctggacacaaca
>mm9_chr9_5663719_5663839_- RLTRETN_Mm
agagagctttgtcttagttccttccttatcttgcgcagcacagcccctct
tcttttccaggtttccaaaatgcctttccaggctagaacccaggttttga
tctactggccagacacaaca
>mm9_chr9_6054745_6054865_+ RLTRETN_Mm
cagaaagcttgtcttggttccttccttacctcgtgcagcccagcccttct
tctcttccaggtttccaaaatgcttttccaggctagaacccaggctgtga
tctgctggcctgacacaaca
>mm9_chr9_6394116_6394236_- RLTRETN_Mm
aatattaaaatcgagctttgatcaggatcttgtgctgcctagattccctc
ttttcttccaggttccaagatgccttccaggctcaaacccggacatgtga
gccactggccggccccaaca
>mm9_chr9_7494674_7494794_+ RLTRETN_Mm
cagagtaactgtcttggctacattcctttctcttgccacctagcccctct
tctcttccaggtttccaaaatgcttttccaggctagaacccaggttgtgg
tctgctggccagacacaaca
>mm9_chr9_7804868_7804988_- RLTRETN_Mm
tgatcagagtaactgtcttggctacattctttcttccgccccgtctagat
tcctctcttacagctcgagcggccttctcagtcgaaccgttcacgttgcg
agctgctggcggccgcaaca
>mm9_chr9_8796451_8796571_- RLTRETN_Mm
agagacctttgtcttgattccttccttatctcgcgcagcccagtccctct
tctcttccaggtttccaaaatgcctttccaggctagaactcaggctatga
tctgctggccagatacaaca
>mm9_chr9_11816366_11816486_+ RLTRETN_Mm
atcagaatgaatttgtcttagctccgtttcttctttcgccccatctagat
tcctctcttacagctcgagtggccttctcagtcgaaccgttcacgttgcg
agctgctggcggccgcaaca
>mm9_chr9_12269886_12270006_+ RLTRETN_Mm
atcaaaacaaatttgtcttagctccgtttcttctttcgccccatctagat
tcctctcttacagcttgagtggccttctcagtcgaaccgttcatgttgcg
agctgctggcggccgcaaca
>mm9_chr9_12678433_12678553_+ RLTRETN_Mm
ctttgatcagaatctagtttgtcttagctccgttctttctctcatccgtc
tagttccctttctttcagctcgagtctgccatctcagccataccccattc
ctcacgagcctctggacagc
>mm9_chr9_13867574_13867694_- RLTRETN_Mm
atcagaatgaatttgtcttagctccgtttcttctttcgcccagtctagat
tcctctcttacagctcgagtagccttctcagtcgaaccgttcatgttgcg
agctgctggcggccgcaaca
>mm9_chr9_15214923_15215043_- RLTRETN_Mm
atcagaatgaatttgtcttagctccgtttcttattttgccctgtctagat
tcctctcttacagctcgagtagccatatcagttgaaccgttcacgttgcg
agctgctggcagccgcaaca
>mm9_chr9_17987975_17988095_+ RLTRETN_Mm
atcagaataactgtcttggctacatttctttctctcgccacctagcccct
cttctcttccaggtttccaaaatgcctttccaggctagaacccaggttgt
ggtctgctggccggacacaa
>mm9_chr9_18866095_18866215_- RLTRETN_Mm
cagaatgcttgtcttagctgcaccattttctcttgtcgcctagcccttct
tctcttccaggtttccaaaatgcctttccaggctagaacccagggtgtga
tctgctggccggacacaaca
>mm9_chr9_19010881_19011001_+ RLTRETN_Mm
cagagtaactgtcttggcaacattcttttctctcaccacctagcccctct
tctcttccaggtttccaaaatgcctttccaggctagaacccaggttgtgg
tctgctggccggacacaaca
>mm9_chr9_19412839_19412959_- RLTRETN_Mm
cagagtaactgtcttggctacattcttttctctcgccacctagcccctct
tctcttccaggtttccaaaatgcctttccaggctagaacccaggttgtgg
tctgctggccggacacaaca
>mm9_chr9_35625168_35625288_- RLTRETN_Mm
ataaaatttgagctttgatcagaatgaatttgtcttcgccccatctagat
tcctctcttacagctcgagtagccttctcagccgaaccgttcacgttgcg
agctgctggcggccgcaaca
>mm9_chr9_35902800_35902920_- RLTRETN_Mm
atcagaatgaatttgtcttagctccgtttcttcttttgccccgtctagat
tcctctcttacagctagagtagccttctcagtcgaaccgttcatgttgcg
agctgctggcggctgcaaca
>mm9_chr9_50439793_50439913_- RLTRETN_Mm
cagagtaactgtcttggctacattcttttctctcgccacctagcccctct
tctcttccaggtttccaaaatgcctttccaggctagaacccaggttgtga
tctgctggccggacacaaca
>mm9_chr9_53603812_53603932_+ RLTRETN_Mm
ctggaccagagattattcggcgggaatcgggtctcctctcccatccttta
taactagtgtcgcaacaataaaatttgagccttgatcagagtaactgtct
tggctacattcttttctccc
>mm9_chr9_53604799_53604919_+ RLTRETN_Mm
actgtcttggctacattcttttctctcgccacctcttctctagcccctct
tctcttccaggtttccaaaatgcctttccaggctagaacccaggttgtgg
tctgctggccggacacaaca
>mm9_chr9_72116499_72116619_- RLTRETN_Mm
cagaatgcctgtcttagctgcatttctttctctcgccgcctagcccctct
tctcttccaggtttccaaaatgcctttccaggctagaacccaggttgtga
tctattggccagacacaaca
>mm9_chr9_75583444_75583564_- RLTRETN_Mm
atcagaatgaaattgtcttagctccgttttttcttccgccccgtctagat
tcctctcttacagctcgagcggccttctcagtcgaaccgttcacgttgcg
agctgctggcggccgcaaca
>mm9_chr9_79900653_79900773_- RLTRETN_Mm
cagaatgcctgtattagctgcatttctttctctcgccacctagcccctct
tctcttccaggtttccaaaatgcctttccaggctagaacccaggctgtga
tctgctggctggacacaaca
>mm9_chr9_84777738_84777858_+ RLTRETN_Mm
cagagtaactgtcttggctacattcttttctctcgccacctagcccctct
tctcttccaggtttccaaaatgcctttccaggctagaacccaggttgtgg
tctgctggccggacacaaca
>mm9_chr9_92409651_92409771_+ RLTRETN_Mm
aaattgaacctcgatcagactaatgtcttggttccatcctttcttgcgcc
gcctagtcccctcttttcttctagattccaagatgctttccagacatatg
agcctctgatcggactcaac
>mm9_chrX_15921624_15921744_- RLTRETN_Mm
cagagtaactgtcttggctacattcttttctctcgccacctagcccctct
tctcttccaggtttccaaaatgcctttccaggctagaacccaggttgtgg
tctgctggccggacacaaca
>mm9_chrX_17358585_17358705_+ RLTRETN_Mm
atcagtatgaatttgtcttagctccgtttcttcttttgccccgtctagat
tcctctcttacagctcgagcggccttctcagtcgaaccgttcacattgcg
agctgctggcggccgcaaca
>mm9_chrX_17365669_17365789_+ RLTRETN_Mm
atcagtatgaatttgtcttagctccgtttcttcttttgccccgtctagat
tcctctcttacagctcgagcggccttctcagtcgaaccgttcacgttgcg
agctgctggcggccgcaaca
>mm9_chrX_17533406_17533526_+ RLTRETN_Mm
atcagaatgaatttgtcttagctccgtttcttctttcgccccgtctagat
tcctctcttacagctcgagtagccatatcagtcgaaccgttcacgttgcg
agctgctggcggccgcaaca
>mm9_chrX_17660714_17660834_- RLTRETN_Mm
gatcagagccttgtcttagctccatctttctcgaattgcctagctccctc
ttctcttccagattccaggctgcctcccaggctagaacccagacatgtga
gccgctggctggccgcaaca
>mm9_chrX_21196190_21196310_+ RLTRETN_Mm
tgatcagagtaactgtcttggctacattctttcttccgccccgtctagat
tcctctcttacagctcgagcggccttctcagtcgaaccgttcacgttgcg
agctgctggcggccgcaaca
>mm9_chrX_21961767_21961887_+ RLTRETN_Mm
atcagaatgaatttgtcttagctccgtttcttctttcgccccgtctagat
tcctctcttacagctcgagtggccttctcagtcgaaccgttcacgttgcg
agctgctggcggccgcaaca
>mm9_chrX_26565679_26565799_- RLTRETN_Mm
atcaaaatgaatttgtcttagctctgtttcttctttcaccccgtatacat
tcctctcttacagctccagtagccttctcagtcgaaccgttcatgttggg
agctgctggcatacacaaca
>mm9_chrX_27138433_27138553_- RLTRETN_Mm
tgatcagagtaactgtcttggctacatttcttcttttgccccgtctagat
tcctctcttacagctcgagcggccttctcagtcgaaccgttcacgttgcg
agctgctggcggccgcaaca
>mm9_chrX_27143636_27143756_- RLTRETN_Mm
tgatcagagtaactgtcttggctacatttcttcttttgccccgtctagat
tcctctcttacagctcgagcggccttctcagtcgaaccgttcacgttgcg
agctgctggcggccgcaaca
>mm9_chrX_28146214_28146334_- RLTRETN_Mm
tgatcagagtaactgtcttggctacatttcttcttttgccccgtctagat
tcctctcttacagctcgagcggccttctcagtcgaaccgttcacgttgcg
agctgctggcggccgcaaca
>mm9_chrX_28151417_28151537_- RLTRETN_Mm
tgatcagagtaactgtcttggctacatttcttcttttgccccgtctagat
tcctctcttacagctcgagcggccttctcagtcgaaccgttcacgttgcg
agctgctggcggccgcaaca
>mm9_chrX_28888506_28888626_+ RLTRETN_Mm
tgatcagagtaactgtcttggctacatttcttcttttgccccgtctagat
tcctctcttacagctcgagcggccttctcagtcgaaccgttcacgttgcg
agctgctggcggccgcaaca
>mm9_chrX_28893709_28893829_+ RLTRETN_Mm
tgatcagagtaactgtcttggctacatttcttcttttgccccgtctagat
tcctctcttacagctcgagcggccttctcagtcgaaccgttcacgttgcg
agctgctggcggccgcaaca
>mm9_chrX_29403608_29403728_+ RLTRETN_Mm
atcaaaatgaatttgtcttagctctgtttcttctttcaccccgtatacat
tcctctcttacagctccagtagccttctcagtcgaaccgttcatgttggg
agctgctggcatacacaaca
>mm9_chrX_30027968_30028088_- RLTRETN_Mm
atcaaaatgaatttgtcttagctctgtttcttctttcaccccgtatacat
tcctctcttacagctccagtagccttctcagtcgaaccgttcatgttggg
agctgctggcatacacaaca
>mm9_chrX_32863849_32863969_+ RLTRETN_Mm
atcaaaatgaatttgtcttagctctgtttcttctttcaccccgtatacat
tcctctcttacagctccagtagccttctcagtcgaaccgttcatgttggg
agctgctggcatacacaaca
>mm9_chrX_36066333_36066453_+ RLTRETN_Mm
cagagtaactgtcttggctacattcttttctctcgccacctagcccctct
tctcttccaggtttccaaaatgcctttccaggctagaacccaggttgtgg
tctgctggccggacacaaca
>mm9_chrX_51189561_51189681_- RLTRETN_Mm
aggatgactgtcttagctgcatctttctctcgcgccacctagcccctctt
ctcttccaggtttccaagatgcctttccagactagaacccagacatgtga
tccactggccagacacaaca
>mm9_chrX_53249834_53249954_- RLTRETN_Mm
ttaatcagagtgactttgacttggctccgttctttcttccacccgtctag
ttcctctcttgcagcctgagttgccatctcagttgaaccgttctttgtga
gctgctggtcggctgcaaca
>mm9_chrX_62119781_62119901_+ RLTRETN_Mm
attgactgtcttggtttcatctttctctcatgctgcctagcccccctctt
gtcttccaggtttccaagatgcctttccagattagaacccagacatgtga
gccgctggtcggacacaaca
>mm9_chrX_63080143_63080263_- RLTRETN_Mm
tgactgtcttggttacatctctctccagcgggccgcctagcccctctctt
ctcttccaggtttccaaaatgcctttccagactagaaccaagacatgtga
gccgctggccagacacaaca
>mm9_chrX_73749276_73749396_- RLTRETN_Mm
gagccttgtcttggttccgtttctctctcacgctgcctaggctccccctc
ttctctttcaggtttccaagatgcctttccagactagaacccaggcatgt
gagctgctggccggccacaa
>mm9_chrX_74439722_74439842_+ RLTRETN_Mm
tcttggttccgtctctctctcttgtgccgcctagcccaccaccccccctt
ttcttccaggtttccaagatgcctttctagactagaacccaggcctgtga
gccgctggccggacacaaca
>mm9_chrX_75523401_75523521_+ RLTRETN_Mm
gatcagactgttgtcttggtttcatctttcttgtgttgcctagccccctc
ttctcttccagattccaggatgccttccaggttagaacccagacatatga
gccgctggccggccgcaaca
>mm9_chrX_79141962_79142082_+ RLTRETN_Mm
cagactggttgtctttgttccatctttatcgtgccgcctactccccctct
tctcttgcagattccaagatgcctttctagactagaacccaaacatgtgt
gccgctggccttccacatca
>mm9_chrX_79454131_79454251_- RLTRETN_Mm
atcagaatgaaattgtcttagctccgttttttcttccgccccatctagat
tcctctcttacagctcgagcggccttctcagtcgaaccgttcacgttgcg
agctgctggcggccgcaaca
>mm9_chrX_86829028_86829148_- RLTRETN_Mm
tgttcacctgcaaccttactccaagatgatttggcaagaatcgggcccct
tcccctgcttcataactgagtgtcggaaatattaaaattgaaccttgatc
agactgagtgtcttggtttc
>mm9_chrX_86856196_86856316_+ RLTRETN_Mm
tcagaattcctgtcttagctgcatccttttctcgcctgcctagatcttct
tctcttccaggtttccaaaatgcctttccaggctagaacccaggctgtga
tctgctggccggatacaaca
>mm9_chrX_99961596_99961716_+ RLTRETN_Mm
gatcagaatctgccttgacttggctctgttctttcttccctctgtgtagt
tcttttctttcagctcgagctgccatctcagtcatacagttccttgtgag
ccacttgttggcccgcaaca
>mm9_chrX_104437249_104437369_- RLTRETN_Mm
gagacctttgtcttggttccttccttatctcgcgcagcccagcccctctt
ctcttccaggtttccaaaatgcctttccaggctagaacccaaaactgtga
tctgctggccagacacaaca
>mm9_chrX_115683754_115683874_+ RLTRETN_Mm
atcagaatgaaattgtcttagctccgttttttcttccgccccgtctagat
tcctctcttacagctcgagcggccttctcagtcgaaccgttcacgttgcg
agctgctggcggccgcaaca
>mm9_chrX_117082286_117082406_+ RLTRETN_Mm
ttgatcagagtgactttgacttggctccgttctttcttctgcccgtctag
ttcctctctttcagcccgagttgccatctcagttgaaccgttcgttgtga
gctgctggtcagccgcaaca
>mm9_chrX_118423939_118424059_+ RLTRETN_Mm
cagaataactgtcttggctacatttctttctcttgccacctagcccctct
tctcttccaggtttccaaaatgcctttccaggctagaacccaggttgtgg
tctgctggccggacacaaca
>mm9_chrX_119796407_119796527_+ RLTRETN_Mm
atcagaatgaatttgtcttagctccgtttcttctttcgccccgtctagat
tcctctcttacagctcgagtagccttctcagtcgaaccgttcatgttgtg
agctgctggcggctgcaaca
>mm9_chrX_120511080_120511200_+ RLTRETN_Mm
tgatcagagtaactgtcttggctacattctttcttccgccccgtctagat
tcctctcttacagctcgagcggccttctcagtcgaaccgttcacgttgcg
agctgctggcggccgcaaca
>mm9_chrX_120952537_120952657_+ RLTRETN_Mm
tgatcagagtaactgtcttggctacattctttcttccgccccgtctagat
tcctctcttacagctcgagcggccttctcagtcgaaccgttcacgttgcg
agctgctggcggccgcaaca
>mm9_chrX_122817875_122817995_- RLTRETN_Mm
gaacaggatgaacttgtcttggctccgtttcttctttcgccctgtctagt
tcctctcttgcagctcgagtggccttctcagtcaaaccgttcacttttcg
agctgctggcggccacaaca
>mm9_chrX_123199687_123199807_- RLTRETN_Mm
cagggtaactgtcttggctacattcttttctctcgccacctagcccctct
tctcttccaggtttccaaaatgcctttccaggctagaacccaggttgtgg
tctgctggccggacacaaca
>mm9_chrX_124174413_124174533_+ RLTRETN_Mm
cagaattttgtcttagctacatatttctcttgcccacctagctccctctt
ctcttccaggtttccaagatgcattcccaaactaaaacccagacatgtga
gccactgtccagacacagca
>mm9_chrX_149296330_149296450_+ RLTRETN_Mm
cagagtaactgtcttggctacattcttttctctcgccacctagcccctct
tctcttccaggtttccaaaatgcctttccaggctagaacccaggttgtgg
tctgctggccggacacaaca
>mm9_chrX_150797671_150797791_+ RLTRETN_Mm
agagagctttgtcttggttccttccttatctcaagtagcctagcccctct
tctcttccaggttttcaaaatgcctttccaggctagaacccatgttgtga
tctactggccagacacaaca
>mm9_chrY_268819_268939_- RLTRETN_Mm
atcagaatgaatttttcttagctccgtttcttctttcgccccgtctagat
tcctctcttacagctcgagtagccatatcagtcgaaccgttcacgttgcg
agctgctggcagccgcaaca
>mm9_chr10_4683725_4683845_- RLTRETN_Mm
aatctgctttgacttagctacatttctttctctcgtcgcctagtccctct
tctcttccaggtttccaaaatgccttttcaggctagaacccaggctgtga
tctgctggcccgacacaaca
>mm9_chr10_7091792_7091912_+ RLTRETN_Mm
cagagtaattgtcttggctacattcctttctctcgccacctagcccctct
tctcttccaggtttccaaaatgcctttccaggctagaacccaggttgtgg
tctgctggccggccacaaca
>mm9_chr10_8273063_8273183_+ RLTRETN_Mm
cagagtaactgtcttggctacattcttttctctcgccacctagcccctct
tctcttccaggtttccaaaatgcctttccaggctagaacccaggttgtgg
tctgctggccggacacaaca
>mm9_chr10_16024260_16024380_- RLTRETN_Mm
cagaatgactgtcttggctacatttctttctctcgccacctagcccctct
tctcttccaggtttccaaaatgcctttccaggctagaacccaggttgtgg
tctgctggccggacacaaca
>mm9_chr10_19099680_19099800_- RLTRETN_Mm
cagagtaactgtcttggctacattcttttctctcgccacctagcccctct
tctcttccaggtttccaaaatgcctttccaggctagaacccaggttgtgg
tctgctggccggacacaaca
>mm9_chr10_19100511_19100631_- RLTRETN_Mm
cagagtaactgtcttggctacattcttttctcttgccacctagcccctct
tctcttccaggtttccaaaatgcctttccaggctagaacccaggttgtgg
tctgctggccggacacaaca
>mm9_chr10_22184108_22184228_+ RLTRETN_Mm
cagaatgactgtcttagctacatttctttatcttgccacctagcccctct
tctcttccaggtttccaaaatgcctttccaggctagaacccaggttgtgg
tctgctggctggacataaca
>mm9_chr10_22230735_22230855_- RLTRETN_Mm
tgagcagagagctttgtcttggttccttccttatctcgcacagcccctct
tctcttccatgtttccaaaatgcctttccaggctagaacccaggttgtga
tctactgactagacacaaca
>mm9_chr10_22264205_22264325_+ RLTRETN_Mm
agagagctttgtcttggttccttccttatctcgcacagcccagcccctct
tctcttccatgtttccaaaatgcctttccaggctagaacccaggttgtga
tctactggccagacacaata
>mm9_chr10_23581879_23581999_- RLTRETN_Mm
cagagtaactgtcttggctacattcttttctctcgccacctagcccctct
tctcttccaggtttccaaaatgcctttccaggctaaaacccaggttgtgg
tctgctggccagacacaaca
>mm9_chr10_23735731_23735851_+ RLTRETN_Mm
cagaatgcctgtcttagctgcatttctttctctcgccacctagcccctct
tctcttccaggtttccaaaatgcctttctaggctagaacccaggttgtga
tctactggccagacacaaca
>mm9_chr10_24050928_24051048_- RLTRETN_Mm
cagagtaactgtcttggctacattcttttctctcgccacctagcccctct
tctcttccaggtttccaaaatgcctttccaggctagaacccaggttgtgg
tctgctggccggacacaaca
>mm9_chr10_24574519_24574639_+ RLTRETN_Mm
atcagaatgaaattgtcttagctccgttttttcttccgccccgtctagat
tcctctcttacagctcgagcggccttctcagtcgaaccgttcacgttgcg
agctgctggcggccgcaaca
>mm9_chr10_25698282_25698402_- RLTRETN_Mm
tcagaatgcctgtcttagctgcattcttttctcgcccgcctagcccctct
tctctcccaggtttccaaaatgcctttccaggctagaacccaggctgtga
tctgctggccggacgcaaca
>mm9_chr10_29594904_29595024_- RLTRETN_Mm
cagagtaactgtcttggctacattcttttctcttgccacctagcccctct
tctcttccaggtttccaaaatgcctttccaggctagaacccaggttgtgg
tctgctggccggacacaaca
>mm9_chr10_30016129_30016249_+ RLTRETN_Mm
cagagtaactgtcttggctacattcttttctctcgccacctagcccctct
tctcttccaggtttccaaaatgcctttccaggctagaacccaggttgtgg
tctgctggccggacacaaca
>mm9_chr10_30021308_30021428_+ RLTRETN_Mm
cagagtaactgtcttggctacattcttttctctcgccacctagcccctct
tctcttccaggtttccaaaatgcctttccaggctagaacccaggttgtgg
tctgctggccggacacaaca
>mm9_chr10_30072785_30072905_+ RLTRETN_Mm
cagaatgactgtcttagctacatttctttatctcgccacctagcccctct
tctcttccaggtttccaaaatgcctttccaggctagaacccatgttgtga
tctgctggctggacacaaca
>mm9_chr10_30620774_30620894_+ RLTRETN_Mm
cagagtaactgtcttggctacattcttttctctcgccacctagcccctct
tctcttccaggtttccaaaatgcctttccaggctagaacccaggttgtgg
tctgctggccggacacaaca
>mm9_chr10_33453704_33453824_+ RLTRETN_Mm
tgatcagaatcctgttgacttggctctgttctttcttctgtccatctagt
tcttttctttcagctcgagctgccatctcagttgtaccgttcctcgcgag
ccactggctggcccacaaca
>mm9_chr10_35494917_35495037_- RLTRETN_Mm
agagctttttttttttgttccttctttatctcgtgcagcccagcccctct
tctcttccaggtttccaaaatgtttttccagactagaacccaggttgtga
tctactggccagacacaaca
>mm9_chr10_37767302_37767422_- RLTRETN_Mm
atcagaatgaatttgtcttagctccgtttcttctttcgccccgtctagat
tcctctcttacagctcgagtagccttctcagtcgaaccgttcatgttgcg
agctgctggcggctacaaca
>mm9_chr10_40041815_40041935_+ RLTRETN_Mm
atcagaatgaatttgtcttggctccgtttcttctttcgccccgtctagat
tcctctcttacagctcgagtagccttctcagtcaaaccgttcatgttgcg
agctgctggcggccgcaaca
>mm9_chr10_41495484_41495604_+ RLTRETN_Mm
atcaaaatgaatttgtcttagctccgtttcttctttcgcctagtctagat
tcctctcttacagctcaagtgaccttctcagtcaaaccgttcacattgcg
agctgctggcggctgcaaca
>mm9_chr10_46873086_46873206_- RLTRETN_Mm
cagagagctttgtcttggttccttccttatctcgcgcagcccagcccctc
ttctcttccaggtttccaaaatgcctttccaggctagaacccatgttgtg
atctactggccagatcaaca
>mm9_chr10_49972800_49972920_+ RLTRETN_Mm
cagagtaactgtcttggctacattcttttttctcgccacctagcccctct
tctcttccaggtttccaaaatgcctttccaggctaaaacccaggttgtgg
tctgctggccagacacaaca
>mm9_chr10_54412458_54412578_+ RLTRETN_Mm
cagagtaactgtcttggctacattcttttctctcgccacctagcccctct
tctcttccaggtttccaaaatgcctttccaggctagaacccaggttgtgg
tctgctggccggacacaaca
>mm9_chr10_61830191_61830311_+ RLTRETN_Mm
cagagtaactgtcttggctacatttctttctctcgccacctagcccctct
tctcttccaggtttctaaaatgcctttttaggctagaacccaggttgtgg
tctgctggccagacacaaca
>mm9_chr10_75487034_75487154_+ RLTRETN_Mm
atcaggatgactgtcttagctgcatctctctctctcatgccgcctagccc
ctcttccaggtttccaagatgcctttccagactagaacccagacatgtga
ttcgctggccggacacaaca
>mm9_chr10_82862316_82862436_- RLTRETN_Mm
cagaataactgtcttggttacatttctttctctcgccacctagcccctct
tctcttccaggtttccaaaatgcctttccaggctagaacccaggttgtgg
tctgctggctggacacaaca
>mm9_chr10_82867512_82867632_- RLTRETN_Mm
cagaataactgtcttggctacatttctttctctcgccacctagcccctct
tctcttccaggtttccaaaatgcctttccaggctagaacccaggttgtgg
tctgctggccggacacaaca
>mm9_chr10_82922699_82922819_- RLTRETN_Mm
tgatcagaatgaatgtcttagctccgtttcttctttcgccccatctagat
tcctctcttacagctcgagtggccttctcagtcgaaccgttcatgttgcg
agctgctggcggccgcaaca
>mm9_chr10_82936922_82937042_- RLTRETN_Mm
tcagaatgaatttgtcttagctccgtttcttctttcgcccccgtctagat
tcctctcttacagctcgagtggccttctcagtcgaaccgttcatgttgcg
agctgctggcggccgcaaca
>mm9_chr10_107055349_107055469_+ RLTRETN_Mm
atcagaacttggttgtcttatctccgttctttctttctttctttcgtctt
tctagttctttgctttcagctcaagtctgccatctcagccgtacccgttc
ctcacaagccactggacggc
>mm9_chr10_120773965_120774085_+ RLTRETN_Mm
ttgtcttggttccacctttatcgcgccgcctagcccccacccccaccccc
ttctcttgcagattccaagatgcctttccagactagaatccagacgtgtg
agccgctggccagcgcaaca
>mm9_chr10_127260039_127260159_- RLTRETN_Mm
ttgatcagactgatgtcttggttccattttttctcacaccgcctagttcc
ctcttctcttccagattccaagatacctcccaggtagaacccagacatgt
gggccgctggccggcctcaa
>mm9_chr10_128802944_128803064_+ RLTRETN_Mm
agtaaaattgagctttgatcagaatgactgtcgcccgcttagcccttctt
ctcttccaggtttttaaaatgcctttccagcctagaacccaaacatgtgg
tcagctggccagacacaaca
>mm9_chr10_129992870_129992990_- RLTRETN_Mm
cagagtaactgtcttggctacattcctttctctcgccacctagcccctct
tctcttccaggtttccaaaatgcctttccaggctagaacccaggttgtgg
tctgctggccggacacaaca
>mm9_chr11_6659029_6659149_- RLTRETN_Mm
cagagtaactgtcttggctacattcttttctctcgccacctagcccctct
tctcttccaggtttccaaaatgcctttccaggctagaacccaggttgtgg
tctgctggccggacacaaca
>mm9_chr11_7861920_7862040_+ RLTRETN_Mm
cagaatgcctgtcttagctgcatttctttctctcatcacctagcccctct
tctcttccaggtttccataattcctttccaggctagaacccaggttgtga
tctactggccagacacaaca
>mm9_chr11_8639613_8639733_- RLTRETN_Mm
cagaatgcctgtcttagctacatttctttatctcgccacctagcccctct
tctcttccaggtttccaaaatgtctttccaggctagaacccatgttgtga
tctgctggccggacacaaca
>mm9_chr11_8738071_8738191_+ RLTRETN_Mm
cagagtaactgtcttggctacattcttttctctcgccacctagcccctct
tctcttccaggtttccaaaatgcctttccaggctagaacccaggttgtgg
tctgctggccggacacaaca
>mm9_chr11_9138487_9138607_- RLTRETN_Mm
atcagactaatgtcttggttccatcctttctcgcaccgcctagttccctc
ttttcttccagattccaagatgctttccaggctcgaacccagacatgtga
gccgctggtcggactcaaca
>mm9_chr11_9875992_9876112_- RLTRETN_Mm
tgatcagagtaactgtcttggctacatttcttcttttgccccgtctagat
tcctctcttacagctcgagcggccttctcagtcgaaccgttcacgttgcg
agctgctggcggccgcaaca
>mm9_chr11_10409455_10409575_- RLTRETN_Mm
agaatgactgtcttagctatatctgtatcttgtgctgcctagcccttctt
ctcttccaggtttctaagatgcctttccagactagaacccaaacacgtgg
tcggctggccggacacaaca
>mm9_chr11_13829336_13829456_- RLTRETN_Mm
atcagaatgaatttgtcttagctccgtttcttcttttgccccgtctagat
tcctctcttacagctcgagtagccttctcagtcgaaccgttcatgttgcg
agctgctggcggctgcaaca
>mm9_chr11_15073114_15073234_- RLTRETN_Mm
cagagtaactgtcttggctacattcttttctctcgccacctagcccctct
tctcttccaggtttccaaaatgcctttccaggctagaacccaggttgtgg
tctgctggccggacacaaca
>mm9_chr11_15085709_15085829_- RLTRETN_Mm
agagccttgtcttggttccctctttatctcaagccgcctagtcccctctt
ctcttccaggtttctaagatgcctttccagactagaactcagacatgtga
gcccctggccagacacaaca
>mm9_chr11_19309335_19309455_+ RLTRETN_Mm
tgatcagagtaactgtcttggctacattttttcttccgccccgtctagat
tcctctcttacagctcgagcggccttctcagtcgaaccgttcacgttgcg
agctgctggcggccgcaaca
>mm9_chr11_27218073_27218193_- RLTRETN_Mm
cagaataactgtattggctacattcctttctctcgccacctagcccctct
tctcttccaggtttccaaaatgcctttccaggctagaacccaggttgtgg
tctgctggccggacacaaca
>mm9_chr11_27516059_27516179_- RLTRETN_Mm
atcagaatgaatttgtcttagctctgtttcttctttcgccccatctagat
tcctctcttacagctcgagtggccttctcagtcgaaccgttcatgttgcg
agctgctggcggccgcaaca
>mm9_chr11_28067283_28067403_+ RLTRETN_Mm
tagaaaaattgaaccttggtttcatctttctcgcatcacctagtcccctc
ttctcttccagattccaggatgccttccaggttagaacccagacatgtga
gccgctggctggctgcaaca
>mm9_chr11_28183299_28183419_- RLTRETN_Mm
ttgccttagctacatcttttctctcacgccgcctagcgcccccccccctt
ctcttccaggtttccaagatgcctttccagactagaacccagacatgtga
gccgctggccagacacaaca
>mm9_chr11_49258883_49259003_+ RLTRETN_Mm
atcagtatgaaattgccttagctccgtttcttcttttgccccgtctagat
tcctctcttacagctcgagcggccttctcagtcgaaccgttcacgttgcg
agctgctggcggccgcaaca
>mm9_chr11_51949020_51949140_- RLTRETN_Mm
ctgccttggttacatctttctctcgcgccacctagcctcccctccccctt
ctcttccaggtttccaagatgcctttccagactagaacccagatatgtga
gccgctggccagacacaaca
>mm9_chr11_58526541_58526661_+ RLTRETN_Mm
cagaatgtctgtcttagctgcatcattttctctcgccgcctagcccctct
tctcttccaggtttccaaaatgccttttcaggctagaacccaggttgtga
tctactggccagacacaaca
>mm9_chr11_70174801_70174921_+ RLTRETN_Mm
atcagactgatgtcttggttccattctttctcatgccgcccagttccctc
ttctcttccagattccaagatgcctcccaggctagaacccagacatgtgg
gcccctggctggcctcaaca
>mm9_chr11_70904579_70904699_- RLTRETN_Mm
cagagtaactgtcttggctacatctctttctctcgccacctagcccctct
tctcttccaggtttccaaaatgcctttccaggctagaacccaggttgtgg
tctgctggccggacacagca
>mm9_chr11_73680447_73680567_+ RLTRETN_Mm
cagaataattgtcttggctacattcctttctctcgccacctagcccctct
tctcttccaggtttccaaaatgcctttccaggctagaacccaggttgtgg
tctgctggccggacacaaca
>mm9_chr11_83050821_83050941_- RLTRETN_Mm
cagaatgtctgtcttggctacatttctttatctcgccacctagcccctct
tctcttccaggtttccaaaatgcctttccaggctagaacccaggctgtga
tctgctggctggacacaaca
>mm9_chr11_87296346_87296466_- RLTRETN_Mm
cagaatgcctgtcttagctgcatttctttctctcgccgcctagcccctct
tctctcccaggtttccaaaatgcctttccaggccagaacccaggctgtga
tctgctggccggacacaaca
>mm9_chr12_15163124_15163244_+ RLTRETN_Mm
cagagtaactgtcttggctacattcttttctctcgccacctagcccctct
tctcttccaggtttccaaaatgcctttccaggctagaacccaggttgtgg
tctgctggccggacacaaca
>mm9_chr12_18466595_18466715_+ RLTRETN_Mm
cagtatgactgtcttagctacatttctttatctcgccgcctagcccctct
tctcttccaggtttccaaaatgcctttccaggctagaacccaggttgtga
tctgctggccggacacaaca
>mm9_chr12_20379567_20379687_+ RLTRETN_Mm
cagaatgactgtcttagctacatttctttatctcgccgcctagcccttct
tctcttccaggtttccaaaatgcctttccaggctagaacccaggttgtga
tctgctggccggacacaaca
>mm9_chr12_20898671_20898791_+ RLTRETN_Mm
tgaacaggatgaacttgtcttggctccctttcttctttctccccgtctag
ttcctcccttagctcgagtggccatctcagtcgaaccgttcatgttgcga
gctgctggccggccacaaca
>mm9_chr12_21885968_21886088_- RLTRETN_Mm
cagaatgactgtcttagctacatttctttatctcgccgcctagcccttct
tctcttccaggtttccaaaatgcctttccaggctagaacccaggttgtga
tctgctggccggacacaaca
>mm9_chr12_22179416_22179536_- RLTRETN_Mm
cagaatgcctgtcttagctgcatttccttctctctccgcctagcccctct
tctcttccaggtttccaaaatgcctttctaggttagaacccaggctgtga
tctgctggccagacacaaca
>mm9_chr12_22477750_22477870_- RLTRETN_Mm
cagaatgcctgtcttagctgcatttccttctctctccgcctagcccctct
tctcttccaggtttccaaaatgcctttctaggttagaacccaggctgtga
tctgctggccagacacaaca
>mm9_chr12_22718356_22718476_+ RLTRETN_Mm
cagaatgcctgtcttagctgcatttccttctctctccgcctagcccctct
tctcttccaggtttccaaaatgcctttctaggttagaacccaggctgtga
tctgctggccagacacaaca
>mm9_chr12_22842554_22842674_- RLTRETN_Mm
cagagtaactgtcttggctacattcttttctctcgccacctagcccctct
tctcttccaggtttccaaaatgcctttccaggctagaacccaggttgtgg
tctgctggccggacacaaca
>mm9_chr12_28108459_28108579_- RLTRETN_Mm
cagagtaactgtcttggctacattcttttctctcgccacctagcccctct
tctcttccaggtttccaaaatgcctttccaggctagaacccaggttgtgg
tctgctggccggacacaaca
>mm9_chr12_45818563_45818683_- RLTRETN_Mm
cagagtaactgtcttggctacattcttttctctcgccacctagcccctct
tctcttccaggtttccaaaatgcctttccaggctagaacccaggttgtgg
tctgctggccggacacaaca
>mm9_chr12_52076412_52076532_+ RLTRETN_Mm
tgatcagagtaactgtcttggctacatttcttcttttgccccgtctagat
tcctctcttacagctcgagcggccttctcagtcgaaccgttcacgttgcg
agctgctggcggccgcaaca
>mm9_chr12_58847829_58847949_- RLTRETN_Mm
cagagtaactttcttggctacattcctttctctcgccacctagcccctct
tctcttccaggtttccaaaatgcctttccaggctagaacccaggttgtgg
tctgctggctggacacaaca
>mm9_chr12_65842196_65842316_- RLTRETN_Mm
atcagaataaatttgtcttagctccgtttcttctttcgccccgtctagat
tcctctcttacagctcgagtggccttctcagtcaaaccgttcacgttgcg
agctgctggcggccacaaca
>mm9_chr12_69659258_69659378_+ RLTRETN_Mm
tgatcagagtaactgtcttggctacatttcttcttttgccccgtctagat
tcctctcttacagctcgagcggccttctcagtcgaaccgttcacgttgcg
agctgctggcggccgcaaca
>mm9_chr12_77323528_77323648_+ RLTRETN_Mm
tgatcagagtaactgtcttggctacattttttcttccgccccgtctagat
tcctctcttacagctcgagcggccttctcagtcgaaccgttcacgttgcg
agctgctggcggccgcaaca
>mm9_chr12_79512331_79512451_- RLTRETN_Mm
tcagagtaactgtcttggctacattcctttctctcgccacctagcccctc
ttctcttccaggtttccaaaatgcctttccaggctagaacccaggttgtg
gtctgctggccgacacaaca
>mm9_chr12_85381610_85381730_- RLTRETN_Mm
tagaacctggttgtcttagctccgtctctctcgcatcgcctagccccatc
ttctcttccaggttccaagatgcttctcagactagaacccagacatgtga
gccgctggccagccgcaaca
>mm9_chr12_89268546_89268666_+ RLTRETN_Mm
cagagagctttgtcttcgttccttccttatctcgtgcagcccagcccctc
ttctcttccaggtttccaaaatgcctttccaggctagaacccaggttgtg
atctactggccagacacaac
>mm9_chr12_94347280_94347400_- RLTRETN_Mm
atcagaatgaatttgtcttagctccgtttcttctttcgccccgtctagat
tcctctcttacagctcgagtggccttctcagtcgaaccgttcacgttgca
agctgctggcggccgcaaca
>mm9_chr12_105154578_105154698_- RLTRETN_Mm
atcagaatgaatttgtcttagctccgtttcttctttcgccccatctagat
tcctctcttacagctcaagtagccttctcagtcgaactgttcatgttgcg
aactgctggcggccgcaaca
>mm9_chr12_115516676_115516796_+ RLTRETN_Mm
tggagctttctgctcatttgttctgccatgcccactgctggaacctgcgg
agccacacacttgcacctttctactggaccagagattatttggcgggaat
cgggtcccctcccccttttt
>mm9_chr13_3201601_3201721_- RLTRETN_Mm
cagagtaactgtcttggctacattcctttctctcaccacctagcccctct
tctcttccaggtttccaaaatgcctttccaggctagaacccaggttgtgg
tctgctggccggacacaaca
>mm9_chr13_3230735_3230855_+ RLTRETN_Mm
cagagtaactgtcttggctacattcttttctctcgccacctagcccctct
tctcttccaggtttccaaaatgcctttccaggctagaacccaggttgtgg
tctgctggccggacacaaca
>mm9_chr13_3454560_3454680_- RLTRETN_Mm
agagagctttgtcttggttctttccttatctcgggcagcccagcccctct
tctcttccaggtttccaaaatgcctttccaggctagaacccaggctgtga
cctgctggccggacccaaca
>mm9_chr13_3484234_3484354_+ RLTRETN_Mm
gatcagaattttgtcttagctacatctttcttgcccacctagctccctct
tctcttccaggtttccaagatgcctttccagactaaaacccacacatgtg
agccgctggccggacaaaca
>mm9_chr13_4180616_4180736_+ RLTRETN_Mm
cagagccttgtcttggttccatccttacctcatgctgcctagcccctctt
ctcttccaggtttccaaaatgcctttccaggctaaaacccagacctgtga
tctgctggccagacacaaca
>mm9_chr13_4211097_4211217_+ RLTRETN_Mm
tcaggatcttgtcttagctccatcttttctctagccacctagattccctc
ttttcttccagattccatgatgccttccaggctcgaatccggatatgtga
gccgctggccggcctcaaca
>mm9_chr13_5194338_5194458_+ RLTRETN_Mm
atcagaatgaaattgtcttagctccgttttttcttccgccccgtctagat
tcctctcttacagctcgagcggccttctcagtcgaaccgttcacgttgcg
agctgctggcggccgcaaca
>mm9_chr13_8766311_8766431_- RLTRETN_Mm
tgatcagagtaactgtcttggctacatttcttcttttgccccgtctagat
tcctctcttacagctcgagcggccttctcagtcgaaccgttcacgttgcg
agctgctggcggccgcaaca
>mm9_chr13_8901674_8901794_- RLTRETN_Mm
atcagaatgaatttgtcttagctccgtttcttctttcgccccgtctagat
tcctctcttacagctcgagtagccttctcagtcgaaccgttcatgttgcg
agctgctggcggccgcaaca
>mm9_chr13_8908166_8908286_+ RLTRETN_Mm
tcagaatgcctgtcttagctgcatccttttctcgcccacctagccattct
tctcttccaggtttccaaaatgcctttccaggctagaacccaggctgtga
tctgctggccagacacaaca
>mm9_chr13_8913474_8913594_+ RLTRETN_Mm
tcagaatgcctgtcttagctgcatccttttcttgcccacctagcccttct
tctcttccaggtttccaaaatgcctttccaggctagaacccaggctgtga
tctgctggccagacacaaca
>mm9_chr13_15040783_15040903_+ RLTRETN_Mm
atcagaatgaatttgtcttagctccgtttcttctttcgccccatctagat
tcctctcttacagctcaagtagccttctcagtcaaaacgtttatgttgtg
agctgctggcggccgcaaca
>mm9_chr13_19289794_19289914_+ RLTRETN_Mm
agcaaagccttgtcttggttccatttttatctcgccacctagcccctatt
ctcttccaggtttccaaaatgcctttccaggctagaacccagacatgtga
gctgctggctggacacaata
>mm9_chr13_22249295_22249415_+ RLTRETN_Mm
atctgctttgacttagctacatttctttctcttgttgcctagtccctctt
ctcttccaggtttccaaaatgcctttccaggctcaaacccagacctgtga
gctgctggccagacacaaca
>mm9_chr13_22904488_22904608_- RLTRETN_Mm
cagaataactgtcttggctacatttctttctctcaccacctagcccctct
tctcttccaggtttccaaaatgcctttccaggctagaacccatgttgtgg
tctgctggccagacacaaca
>mm9_chr13_23011181_23011301_+ RLTRETN_Mm
tgagacctttgtcttggttccttccttatctctcgcagcccagcccctct
tctcttccaggtttccaaaatgcctttccaggctagaacccaggctgtga
tctgctggccggacagaaca
>mm9_chr13_23065508_23065628_- RLTRETN_Mm
tgagacctttgtcttggttccttccttatctctcgcagcccagcccctct
tctcttccaggtttccaaaatgcctttccaggctagaacccaggctgtga
tctgctggccggacagaaca
>mm9_chr13_23268783_23268903_- RLTRETN_Mm
tgatcagagtaactgtcttggctacattttttcttccgccccgtctagat
tcctctcttacagctcgagcggccttctcagtcgaaccgttcaagttgcg
agctgctggcggccgcaaca
>mm9_chr13_23421563_23421683_- RLTRETN_Mm
cagagtaactgtcttggctacattcttttctctcgtcacctagcccctct
tctcttccaggtttccaaaatgcctttccaggctagaacccaggttgtgg
tctgctggccggacacaaca
>mm9_chr13_24568263_24568383_- RLTRETN_Mm
cagaataactgtcttagctgcatttttttatcttgccacctagaccctct
tctcttccaggtttccaaaatgcctttccaggctagaacccaggctgtga
tctgctggccagacacaaca
>mm9_chr13_24856076_24856196_+ RLTRETN_Mm
cagaataactgtcttggctacattcctttctctcgccacctagcccctct
tctcttccaggtttccaaaatgcctttccaggctagaacccaggttgtgg
tctgctggccggacacaaca
>mm9_chr13_28433721_28433841_- RLTRETN_Mm
cagactaatgtcttggttccatcctttcttgtgcccgcctaggttctctc
ttttctttcagattccaagatgcctcccaggttagatcccagacatgtga
gccactggttggactcaaca
>mm9_chr13_33147120_33147240_+ RLTRETN_Mm
atcagaatgaaattgtcttagctccgttttttcttctgccccgtctagat
tcctctcttacagctcgagcggccttctcagtcgaaccgttcacgttgcg
agctgctggcggccgcaaca
>mm9_chr13_33385217_33385337_+ RLTRETN_Mm
tcagaattttgtcttagctacgtttttctctcgtctgcttagctccctct
tctctttcagattccaggatgccttccaagaacagaatccagacatgtga
gccactggccagacacaaca
>mm9_chr13_33459853_33459973_+ RLTRETN_Mm
tcagaattttgtcttagctacgtttttctctcgtctgcttagctccctct
tctctttcagattccaggatgccttccaagaacagaatccagacatgtga
gccactggccagacacaaca
>mm9_chr13_33545005_33545125_+ RLTRETN_Mm
tcagaattttgtcttagctacctttttctctcgtctgcttagctccctct
tctctttcagattccaggatgccttccaagaacagaagccagacatgtga
gccactggccagacacaaca
>mm9_chr13_50020187_50020307_+ RLTRETN_Mm
cagagtaactgtcttggctacattcttttctcttgccacctagcccctct
tctcttccaggtttccaaaatgcctttccaggctaaaacccaggttgtgg
tctgctggccggacacaaca
>mm9_chr13_50202851_50202971_+ RLTRETN_Mm
agagctttgtcttggttccttccttatctctcgcagcctagcccttcttc
tcttccaggtttccaacatgcatttccaacctaggactcaaaacatgtgg
tcggctagccagacacaaca
>mm9_chr13_50349072_50349192_+ RLTRETN_Mm
agagctttgtcttggttccttccttatctctcgcagcctagcccttcttc
tcttccaggtttccaacatgcatttccaacctaggactcaaaacatgtgg
tcggctagccagacacaaca
>mm9_chr13_50447280_50447400_- RLTRETN_Mm
gagacctttgtcttggttttttccttatctcgtgcagcccagcccttctt
ctctttcaggtttctaaaatgcctttctaggctagaacccaggctgtgat
ctgcttgctgggacacaata
>mm9_chr13_50783585_50783705_- RLTRETN_Mm
agagctttgtcttggttccttccttatctctcgcagcctagcccttcttc
tcttccaggtttccaacatgcatttccaacctaggactcaaaacatgtgg
tcggctagccagacacaaca
>mm9_chr13_61203677_61203797_+ RLTRETN_Mm
atcagaatgaatttgtcttagctccgtttcttctttcgccccgtctagat
tcctctcttacagctcaagtggccttctcagtcgaaccgttcatgttgcg
agctgctggcagccgcaaca
>mm9_chr13_62052479_62052599_+ RLTRETN_Mm
atcagaatgaatttgtcttggctccgtttcttctttcgccccgtctagat
tcctctcttacagctcgagtggccttctcagtcgaaccgttcacgttgcg
agctgctggcggccgcaaca
>mm9_chr13_62441579_62441699_- RLTRETN_Mm
tgatcagagtgacttttgacttggctccgttctttcttccgcccgtctag
ttcttctctttcagcctgagttgccatctcagtcgaaccgttcattggga
gctgcaggccggccgcaaca
>mm9_chr13_67335040_67335160_+ RLTRETN_Mm
cagagtaattgtcttggctacattcctttctctcgccacctagcccctct
tctcttccaggtttccaaaatgcctttccaggctagaacccaggttgtgg
tctgctggccggacacaaca
>mm9_chr13_67399377_67399497_- RLTRETN_Mm
cagaaagactgtcttagcttcatttctttatctcgccacctagcccctct
tctcttccaggtttccaaaatgcctttccaggttagaacccaggttgtgg
tctgctggctggacacaaca
>mm9_chr13_67787466_67787586_- RLTRETN_Mm
cagaataactgtcttagctgcatttctttatctcgccacctagcccctct
tctcttccaggtttccaaaatgcctttccaggctagaacccaggttgtgg
tctgctggctggacacaaca
>mm9_chr13_74709496_74709616_+ RLTRETN_Mm
cagatccttgtcttggttccgtctttatctcatgccgcgtagcccctctt
cttttccaggtttctaagatgcctttccagactagaacccagacctgtga
tccgctggccggacacaaca
>mm9_chr13_74746696_74746816_+ RLTRETN_Mm
cagagtaactgtcttggctacattcttttctctcgccacctagcccctct
tctcttccaggtttccaaaatgcctttccaggctagaacccaggttgtgg
tctgctggccggacacaaca
>mm9_chr13_75625931_75626051_- RLTRETN_Mm
gcagactagttgtcttggtttcattctctctcgtgctacctagctccctc
ttctcttccagattccaggatgcctcccagactagaatccagtcttgtgg
gctgctggccagccgcaaca
>mm9_chr13_76592814_76592934_- RLTRETN_Mm
agagagctttgtcttggttccttccttatctcacacagcccagcccctat
tctcttccaggtttccaaaatgcctttccaggctagaacccaggttgtga
tctactggccagacacaaca
>mm9_chr13_87646599_87646719_+ RLTRETN_Mm
atcagaatgaatttgtcttagctccgtttcttcttttgccccgtctagat
tcctctcttacagctcgagtagccttctcagtcgaaccgttcatgttgcg
agctgctggaggctgcaaca
>mm9_chr13_90425653_90425773_+ RLTRETN_Mm
cagagtaactgtcttggctacattcttttctctcgccacctagcccctct
tctcttccaggtttccaaaatgcctttccaggctaaaacccaggttgtgg
tctgctggccggacacaaca
>mm9_chr13_97078027_97078147_+ RLTRETN_Mm
cagagtaactgtcttggctacattcttttctctcgccacctagcccctct
tctcttccaggtttccaaaatgcctttccaggctaaaacccaggttgtgg
tctgctggccggacacaaca
>mm9_chr13_114508817_114508937_+ RLTRETN_Mm
tgatcagagtaactgtcttggctacatttcttcttttgccccgtctagat
tcctctcttacagctcgagcggccttctcagtcgaaccgttcacgttgcg
agctgctggcggccgcaaca
>mm9_chr14_4376943_4377063_+ RLTRETN_Mm
agagacctttgtcttggttccttccttatctctcgcagcccagcccctct
tctcttccaggtttccaaaatgcctttccaggctagaacccaggctgtga
tctgctggcgggacacaaca
>mm9_chr14_4903507_4903627_+ RLTRETN_Mm
agagacctttgtcttggttccttccttgtctctcgcagcccagcccctct
tctcttccaggtttccaaaatgcctttccaggctagaacccaggctgtga
tctgctggccagacacaaca
>mm9_chr14_5413235_5413355_- RLTRETN_Mm
agagacctttgtcttggttccttccttatctcttgcagcccagcccctct
tctcttccaggtttccaaaatgcctttccaggctagaacccaggctgtga
tctgctggcaggacccaaca
>mm9_chr14_5809657_5809777_+ RLTRETN_Mm
agagacctttgtcttggttccttccttatctcttgcagcccagcccctct
tctcttccaggtttccaaaatgcctttccaggctagaacccaggctgtga
tctgctggcaggacccaaca
>mm9_chr14_6055271_6055391_- RLTRETN_Mm
agagacctttgtcttggttccttccttatctctcgcagcccagcccctct
tctcttccaggtttccaaaatgcccttccaggctagaacccaggctgtga
tctgctggccggacacaaca
>mm9_chr14_6299967_6300087_- RLTRETN_Mm
aaagacctttgtcttggttccttccttatctttcgcagcccagcccctct
tctcttccaggtttccaaaatgcctttccaggctagaacccaggctgtga
tctgctggcgcgacacaaca
>mm9_chr14_6598499_6598619_- RLTRETN_Mm
agagacctttgtcttggttccttccttatctcttgcagcccagcccctct
tctcttccaggtttccaaaatgcctttccaggctagaacccaggctgtga
tctgctggcaggacccaaca
>mm9_chr14_7314565_7314685_- RLTRETN_Mm
agagacctttgtcttggttccttccttgtctctcgcagcccagcccctct
tctcttccaggtttccaaaatgcctttccaggctagaacccaggctgtga
tctgctggccggacacaaca
>mm9_chr14_7345548_7345668_- RLTRETN_Mm
agagacctttgtcttggttccttccttatctctcgcagcccagcccctct
tctcttccaggtttccaaaatgcctttccaggctagaacccaggctgtga
tctgctggcgggacacaaca
>mm9_chr14_7648669_7648789_- RLTRETN_Mm
agagacctttgtcttggttccttccttatctctcgcagcccagcccctct
tctcttccaggtttccaaaatgcctttccaggctagaacccaggctgtga
tctgctggcgggacacaaca
>mm9_chr14_7782117_7782237_- RLTRETN_Mm
agagacctttgtcttggttccttccttatctctcgcagcccagcccctct
tctcttccaggtttccaaaatgcctttccaggctagaacccaggctgtga
tctgctggcgggacacaaca
>mm9_chr14_9582990_9583110_- RLTRETN_Mm
tgatcagagtaactgtcttggctacattttttcttccgccccgtctagat
tcctctcttacagctcgagcggccttctcagtcgaaccgttcacgttgcg
agctgctggcggccgcaaca
>mm9_chr14_14472223_14472343_- RLTRETN_Mm
tcagaattttgtcttagcttcgtctttctctagtccacatagctccctct
tctcttccagattccaagatgccttcccagaacagaacccagacatgtga
gccactggtcggacacaaca
>mm9_chr14_15288638_15288758_- RLTRETN_Mm
agagagctttatcttagttccttccttatctcgagcagcccagcccctct
tctcttccaggtttccaaaatgcctttccaggctagaacccaggttgtga
tctactggccagacacaaca
>mm9_chr14_15860590_15860710_+ RLTRETN_Mm
gatcagaatctgatttgacttagctccgttctttcttccgtccgtctagt
tcctttctttcagctcgagctgccatctcagtcataccattcctcacgag
ccactggttggcctgcaaca
>mm9_chr14_19012087_19012207_+ RLTRETN_Mm
cagagtaactgtcttggctacattcttttctctcgccacctagcccctct
tctcttccaggtttccaaaatgcctttccaggctagaacccaggttgtgg
tctgctggccggacacaaca
>mm9_chr14_19086761_19086881_+ RLTRETN_Mm
atcagaatgaatttgtcttggctccgtttcttctttcgccccgtctagat
tcctctcttacagctcgagtaaccttctcagtcgaaccgttcatgttgcg
agctgctggcggccgcaaca
>mm9_chr14_42243890_42244010_+ RLTRETN_Mm
cagagtaactgtcttggctacattcctttctctcgccacctagcccctct
tctcttccaggtttccaaaatgcctttccaggctagaacccaggttgtgg
tctgctggccggacacaaca
>mm9_chr14_42718496_42718616_+ RLTRETN_Mm
cagagtaactgtcttggctacattcctttctctcgccacctagcccctct
tctcttccaggtttccaaaatgcctttccaggctagaacccaggttgtgg
tctgctggccggacacaaca
>mm9_chr14_43641552_43641672_+ RLTRETN_Mm
cagagtaactgtcttggctacattcctttctctcgccacctagcccctct
tctcttccaggtttccaaaatgcctttccaggctagaacccaggttgtgg
tctgctggccggacacaaca
>mm9_chr14_44621463_44621583_- RLTRETN_Mm
atcagaatgaatttgtcttggctccgtttcttctttcgccccgtctagat
tcctctcttacagctcgagtggccttctcagtcgaaccgttcacgttgag
agctgctggtggctgcaaca
>mm9_chr14_44927976_44928096_+ RLTRETN_Mm
atcagaatgaatttgtcttggctccgtttcttctttcgccccgtctagat
tcctctcttacagctcgagtggccttctcagtcgaaccgttcatgttgcg
agctgctggcggccgcaaca
>mm9_chr14_50222041_50222161_+ RLTRETN_Mm
atcagtatgaaattgccttagctccgtttcttcttttgccccgtctagat
tcctctcttacagctcgagcggccttctcagtcgaaccgttcacgttgcg
agctgctggcggccgcaaca
>mm9_chr14_50828318_50828438_- RLTRETN_Mm
atcagaatgaatttgtcttggctccgtttcttctttcgccccgtctagat
tcctctcttacagctcgagtagccttctcagtcgaaccgttcatgttgcg
agctgctggtggccgcaaca
>mm9_chr14_56631101_56631221_- RLTRETN_Mm
acgtgttcacctgcaatcttacttcaagatgatttggtgggaatcgggcc
ccttcccctttttcataactgagtgtcagaaataataaaattgagctttg
attagaattttgtcttagct
>mm9_chr14_73594227_73594347_- RLTRETN_Mm
atcagtatgaaattgccttagctccgtttcttcttttgccccgtctagat
tcctctcttacagctcgagcggccttctcagtcgaaccgttcacgttgcg
agctgctggcggccgcaaca
>mm9_chr14_87786633_87786753_+ RLTRETN_Mm
cagagtaactgtcttggctacattcttttctctcgccacctagcccctct
tctcttccaggtttccaaaatgcctttccaggctagaacccaggttgtgg
tctgctggtcggacacaaca
>mm9_chr14_112770573_112770693_- RLTRETN_Mm
tgatcagagtaactgtcttggctacatttcttcttttgccccgtctagat
tcctctcttacagctcgagcggccttctcagtcgaaccgttcacgttgcg
agctgctggcggccgcaaca
>mm9_chr14_119042794_119042914_+ RLTRETN_Mm
gatcagaatgactgtcttagctacatttctttatctcgacacctagcccc
tcttctcttgcaggtttccaaaatgcctttccaggctagaacccaggttg
tggtctgctggccggacaca
>mm9_chr14_124429206_124429326_+ RLTRETN_Mm
tcagaatgcctgtcttagctgcatttctttctctcgccacctagcccctc
ttctcttccaggtttccaaatgcctttccaggctagaacccaggctgtga
tctgctggccggacacaaca
>mm9_chr15_4545708_4545828_+ RLTRETN_Mm
agctttgatcagagtgacttttgacttggcttcgttctttcttccgcctg
tctagttcttctctttcagcctgagttgccatctcagttgaaccattcgt
tgcacaacagtttggcgcca
>mm9_chr15_5836978_5837098_- RLTRETN_Mm
atcagaatgaatttgtcttagctccgtttcttctttcgccccatctagat
tcctctcttacagctcgagtggccttctcagtcaaaccgttcatgttgcg
agctgctggcggccgcaaca
>mm9_chr15_8772640_8772760_- RLTRETN_Mm
tgatcagagtaactgtcttggctacatttcttcttttgccccgtctagat
tcctctcttacagctcgagcggccttctcagtcgaaccgttcacgttgcg
agctgctggcggccgcaaca
>mm9_chr15_9286701_9286821_- RLTRETN_Mm
cagaataaccatcttggctacatttctttctctcgccacctagcccctct
tctcttccaggtttccaaaatgcctttccaggctagaacccaggttgtgg
tctgctggccggatacaaca
>mm9_chr15_14990867_14990987_- RLTRETN_Mm
atcagaatgaatttgtcttagctctgtttcttctttcgccccgtctagat
tcctctcttacagctcgagtggccttctcagtcgaaccgttcatgttgcg
agctgctggcggccgcaaca
>mm9_chr15_18456624_18456744_- RLTRETN_Mm
atcagaatgaatttgtcttagctccgtttcttctttcgccccgtctagat
tcctctcttacagctcgagtggccttctcagtcgaaccgttcacgttgcg
agctgctggcggccgcaaca
>mm9_chr15_21030825_21030945_+ RLTRETN_Mm
actagagtttattcggcgggaatcgggtcccctcccccttcctttataac
tagtgtcgcaacaataaaatttgagctttgatcagaatgaatttgtctta
gctccgtttcttcttccttg
>mm9_chr15_27208760_27208880_- RLTRETN_Mm
cagagtaactgtcttggctacattcctttctcttgccacctaggccctct
tctcttccaggtttccaaaatgcctttccaggctagaacccaggttgtgg
tctgctggccggacacaaca
>mm9_chr15_37770316_37770436_- RLTRETN_Mm
agagagctttgtcttagttccttctttatctcgtgcagcccagcccctct
tctcttccaggtttccaaaatgcctttccaggctagaacccaggttgtga
tctactggccagacacaaca
>mm9_chr15_38905276_38905396_- RLTRETN_Mm
atcagactgttgtcttgtttccattctctctcgcgccacctagttccctc
ttctcttccagattccaagatgcctcccaggctagaacccagacatgtgg
gccgctggctggcctcaaca
>mm9_chr15_38967936_38968056_- RLTRETN_Mm
aggatgactgtcttagctccatctttctctcacaccgccaagccactctt
ctcttccaggtttccaagatgcctttccaggctagaacccagacatatga
tctgctggccggacacaaca
>mm9_chr15_43652343_43652463_- RLTRETN_Mm
atcagaatgaatttgtcttagctccgtttcttttttcgccccgtttagat
tcctctcttactgctcgagtagccatatcagtcgaaccgttcacgttgag
agctgctggcggccgcaaca
>mm9_chr15_55703220_55703340_+ RLTRETN_Mm
tgatcagagtaactgtcttggctacatttcttcttttgccccgtctagat
tcctctcttacagctcgagcggccttctcagtcgaaccgttcacgttgcg
agctgctggcggccgcaaca
>mm9_chr15_74659927_74660047_- RLTRETN_Mm
cagagtaactgtcttggctacattcctttctctcgccacctagcccctct
tctcttccaggtttccaaaatgcctttccaggctagaacccaggttgtgg
tctgctggctggacacaaca
>mm9_chr15_75116782_75116902_- RLTRETN_Mm
cagaattttgtcttagctacatctttctctcacccgcctagctccctctt
ctcttccaggtttccaacatgccttcccagactaaaacccagacatgtga
gctgctggccagacacaaca
>mm9_chr15_81805975_81806095_- RLTRETN_Mm
atcagaccgttgtcttggttccatctctatcgagccacctgcctagcccc
ctcttctctttcagattccaagatgcctttccaaactagaacccagacat
gtgagccgctggccacaaca
>mm9_chr16_3002692_3002812_+ RLTRETN_Mm
cagaattttgtcttagctacatctttctctcatctgcctagctctccctt
ctcttccaggtttccaagatgcctttccagagtagaacccagacatgtga
gccactggccagacacaaca
>mm9_chr16_3026653_3026773_+ RLTRETN_Mm
tgaaaaggatgaacttgtcttggctccgtttcttctttctccccgtctag
ttcctcccttagctcgagtggccatctcagtcaaactgttcacgttgcga
gctgctggccggctgcaaca
>mm9_chr16_3031835_3031955_+ RLTRETN_Mm
tgaacaggatgaacttgtcttggctccatttcttctttctccccgtctag
ttcctcccttagctcaagtggccatctcagtcaaactgttcacgttgcga
gctgctggccggctgcaaca
>mm9_chr16_3430108_3430228_- RLTRETN_Mm
tgaacaggatgaacttgtcttggctccatttcttctttctccccgtctag
ttcctcccttagctcaagtggccatctcagtcaaactgttcacgttgcga
gctgctggccggctgcaaca
>mm9_chr16_3435291_3435411_- RLTRETN_Mm
tgaaaaggatgaacttgtcttggctccgtttcttctttctccccgtctag
ttcctcccttagctcgagtggccatctcagtcaaactgttcacgttgcga
gctgctggccggctgcaaca
>mm9_chr16_3459092_3459212_- RLTRETN_Mm
cagaattttgtcttagctacatctttctctcgtctgcctagctctccctt
ctcttccaggtttccaagatgcctttccagactagaacccagacatgtga
gccactggccagacacaaca
>mm9_chr16_19559347_19559467_- RLTRETN_Mm
taaacaggatgaacttgtcttggctccgtttcttctttctccccgtctag
ttcctcccttagctcgagtggccttctcagtcgaaccgttcacgttgcta
gctgctggccggccgcaaca
>mm9_chr16_20907425_20907545_- RLTRETN_Mm
gatcagaatgactgtcttagctacatttctttatctcgccacctagctcc
tcttctcttccaggtttccaaaatgcctttccaggctagaacccatgttg
tgatctgttggccggacaca
>mm9_chr16_25518016_25518136_+ RLTRETN_Mm
tgatcagagtaactgtcttggctacatttcttcttttgccccgtctagat
tcctctcttacagctcgagcggccttctcagtcgaaccgttcacgttgcg
agctgctggcggccgcaaca
>mm9_chr16_30913166_30913286_- RLTRETN_Mm
atcagaatgaatttgtcttagctccgtttcttctttcgccccgtctagat
tcctctcttacagctcgagtagccttctcagtcgaaccgttcatgttgcg
agctgctggcggccgcaaca
>mm9_chr16_31374306_31374426_+ RLTRETN_Mm
atcagaatgaatttgtcttagctctgtttcttctatcgccctgtctagtt
cctctcttgcagctcgggtggccttctcagttgaaccgttcacgttgcga
gctgctggccagccacaaca
>mm9_chr16_31380205_31380325_+ RLTRETN_Mm
cagagtaactgtcttggctacattcttttctctcgccacctagcccctct
tctcttccaggtttccaaaatgcctttccaggctagaacccaggttgtgg
tctgctggccggacacaaca
>mm9_chr16_36234739_36234859_- RLTRETN_Mm
cagaatgcctgtcttagctgcatcattttctctcgccgcctagcccctct
tctcttccaggtttccaaaatgcctttccaggctagaacccaggttgtga
tctactggccagacacaaca
>mm9_chr16_38836344_38836464_- RLTRETN_Mm
cagaataactgtcttggctacattcctttctcttgccacctagcccctct
tctcttccaggtttccaaaatgcctttccaggctagaacccaggttgtgg
tctgctggccggacacaaca
>mm9_chr16_56998382_56998502_- RLTRETN_Mm
cagaataactgtcttggctacatttctttctctcgccacctagcccctct
tctcttccaggtttccaaaatgcctttccaggctagaacccaagttgtgg
tctgctggccggacacaaca
>mm9_chr16_58046933_58047053_+ RLTRETN_Mm
agaatgactgtcttagctacatcttcctctcgcaccacctagcccctctt
ctcttccaggtttccaagatgcctttccagactagaactcagacatgtga
gctgctgaccggacacaaca
>mm9_chr16_61595532_61595652_- RLTRETN_Mm
atcagaatgaaattgtcttagctccgttttttcttccgccccgtctagat
tcctctcttacagctcgagcggccttctcagtcgaaccgttcacgttgcg
agctgctggcggccgcaaca
>mm9_chr16_81748005_81748125_+ RLTRETN_Mm
cagagtaactgtcttggctacattcttttctctcgccacctagcccctct
tctcttccaggtttccaaaatgcctttccaggctagaacccaggttgtgg
tctgctggccggacacaaca
>mm9_chr16_91248784_91248904_+ RLTRETN_Mm
atcagtatgaaattgccttagctccgtttcttcttttgccccgtctagat
tcctctcttacagctcgagcggccttctcagtcgaaccgttcacgttgcg
agctgctggcggccgcaaca
>mm9_chr16_96518737_96518857_+ RLTRETN_Mm
cagaaaccgattttcttagctccgtctctctcgcgtcgcctagccccctc
ttctcttccaggttccaagatgcctctcagactagaacccagacatgtga
gctgctggccggccacaaca
>mm9_chr16_98252599_98252719_+ RLTRETN_Mm
agaatgactgtcttagctacatttttatctcacgccacctagcccttctt
ctcttccaggtttctaagatgcctttccagactagaacccaaacatgtgg
tcagctggccagacacaaca
>mm9_chr17_7047719_7047839_- RLTRETN_Mm
ttgagctttgatcagagtctgttttgacttggctctgttctttcttccgt
ttagttcctctctttcagcccgagctgccatctcagttgtaccgttcctc
gcgagctgctggtcagctcc
>mm9_chr17_12761165_12761285_- RLTRETN_Mm
ttgagctttgatcagaatctactttgacttgcctctgttctttcttccat
ccgtctagttcttttctttcagttcaagctgccatctcagtcctcgagag
ctgctggtgggcccgcaaca
>mm9_chr17_13356395_13356515_+ RLTRETN_Mm
cagagtaactgtcttggctacattcctttctctcgccacctagcccctct
tctcttccaggtttccaaaatgcctttccaggctagaacccaggttgtgg
tctgctggccggacacaaca
>mm9_chr17_14231601_14231721_+ RLTRETN_Mm
cagagtaactgtcttggctacattcttttctctcgccacctagcccctct
tctcttccaggtttccaaaatgcctatccaggctagaacccaggttgtgg
tctgctggccggacacaaca
>mm9_chr17_14936787_14936907_+ RLTRETN_Mm
cagaatttttgtcttagcttcatctttctctcgtctgcctagctccctct
tctcttccagattccaagatgccttcccagaacagaacctagacatgtga
gccactggtcggacacaaca
>mm9_chr17_15770987_15771107_+ RLTRETN_Mm
tttgatcagaattttgtctagctttgtctttttctcatctgcctagcccc
ctcttctcttccagattccaagatgcctttccagaacagaacccagacat
gtgagtcgctggccgcaaca
>mm9_chr17_18095955_18096075_- RLTRETN_Mm
agagagctttgtcttggttccttccttatctcgtgcagcccagcccctct
tctcttccaggtttccaaaatgcctttccagactagaacccatgttttga
tctactggccagacacaaca
>mm9_chr17_18213493_18213613_+ RLTRETN_Mm
cagactagttgtcttggttccattctctcttgtgccgtcctagctccctc
ttctcttccagattccaggatgcctcccaggctagaacccagacacgtga
gccgcttgctgtccacaaca
>mm9_chr17_19075560_19075680_- RLTRETN_Mm
atcagaatgaatttgtcttggctccgtttcttctttcgccccgtctagat
tcctctcttacagctcgagtagccttctcagtcgaaccgttcatgttgcg
agctgctggcggccgcaaca
>mm9_chr17_19337388_19337508_- RLTRETN_Mm
cagaattttgtctttgctacatctttctctcgcctgcctagctccctctt
ctcttccaggtttccaagatgccttcccagactaaaacccagacatatga
gccactggccagacacaaca
>mm9_chr17_19624076_19624196_- RLTRETN_Mm
agaacctggtttgtcttagctgcgttctttctcttgtctgcctagccccc
catcttctcttccagattccaagatgccttccacacaagaacccagacat
gtgagccgctggctacaaca
>mm9_chr17_19650189_19650309_+ RLTRETN_Mm
cagagccttgtcttggttctgtccttatctcgtgcagcctagcccctctt
ctcttccaggtttccaaaatgcctttccagggtagaacccaggcacgtga
gctgctggccagacacaaca
>mm9_chr17_21120629_21120749_- RLTRETN_Mm
cagagtaactgtcttggctacatttctttctcttgccacctagcccctct
tctcttccaggtttccaaaatgcctttccaggctagaacccaggttgtgg
tctgctggccggacacaaca
>mm9_chr17_22437715_22437835_+ RLTRETN_Mm
cagagtaactgtcttggctacattcttttctctcgccacctagcccctct
tctcttccaggtttccaaaatgcctttccaggctagaacccaggttgtgg
tctgctggccggacacaaca
>mm9_chr17_22722313_22722433_+ RLTRETN_Mm
cagaatgactgtcttagctacatttctttatctcgccacctagcccctct
tctcttctaggtttccaaaatgtctttccaggctagaatccatgttgtga
tctgctggccagacacaaca
>mm9_chr17_27426976_27427096_- RLTRETN_Mm
cagagtaactatcttggctacattcctttctctcgccacctagcccctct
tctcttccaggtttccaaaatgcctttccaggctagaacccaggttgtgg
tctgctggccggccacaaca
>mm9_chr17_32092115_32092235_+ RLTRETN_Mm
cagaatgcctgtcttagctgcatttctttatctcgccgcctagcccctct
tctcttccaggtttccaaaatgcctttccaggctagaaaccattttgtga
tctgctggccggacacaaca
>mm9_chr17_32506563_32506683_+ RLTRETN_Mm
tgatcagagtaactgtcttggctacatttcttcttttgccccgtctagat
tcctctcttacagctcgagcggccttctcagtcgaaccgttcacgttgcg
agctgctggcggccgcaaca
>mm9_chr17_38043098_38043218_+ RLTRETN_Mm
gaatctgcctgtcttagctacatttctttctctcgtcgcctagcccctct
tctcttccaggtttccaaaatgcctttccaggctagaacccaggctgtga
tctgctggctggacacaaca
>mm9_chr17_38043686_38043806_- RLTRETN_Mm
tcagaatctgcctgtcttagctacatttctttctctcatcgcctagcccc
tcttctcttccaggtttccaaaatgcctttccaggctagaacccaggctg
tgatctgctggctggacata
>mm9_chr17_40717402_40717522_+ RLTRETN_Mm
cagagtaactctcttggctacattcttttctctcgccacctagcccctct
tctcttccaggtttccaaaatgcctttccaggctagaacccaggttgtgg
tctgctggccagacacaaca
>mm9_chr17_41218086_41218206_- RLTRETN_Mm
ttgatcagagtgactttgacttggctctgttctttcttctgcccatctag
ttcctctctttcagcctgagttgccatctcagttgaaccatttgtttcga
gctgctggttggccgcaaca
>mm9_chr17_41324021_41324141_+ RLTRETN_Mm
tcagaatgcctgtcttagctgcatttatttctctcgtcacctagcccctc
ttctcttccaggtttccaaatgcctttccaggctagaacccaggctgtga
tctgctgtccggacacaaca
>mm9_chr17_53836849_53836969_- RLTRETN_Mm
gagacctttgtcttggttccttccttatctcgcgcagcccatcccctctt
ctcttccaggtttccaaaatgcctttccaggctagaacccaaacctgtga
tctgctggccagacacaaca
>mm9_chr17_54041835_54041955_+ RLTRETN_Mm
cagagtaactgtcttggctacattcctttctcttgccacctagcccctct
tctcttccaggtttccaaaatgcctttccaggctagaacccaggttgtgg
tctgctggccggacacaaca
>mm9_chr17_54259911_54260031_- RLTRETN_Mm
cagagtaactgtcttggctacattcttttctctcgccacctagcccctct
tctcttccaggtttccaaaatgcctttccaggctagaacccaggttgtgg
tctgctggccggacacaaca
>mm9_chr17_54267636_54267756_+ RLTRETN_Mm
cagaataaccgtcttggctacattcctttctctcgccacctagcccctct
tcacttccaggtttccaaaatgcctttccaggctagaacccaggttgtgg
tctgctggccggacacaaca
>mm9_chr17_57724383_57724503_+ RLTRETN_Mm
atcagaatgaatttgtcttagctccgtttcttctttcgtcctgtctagat
tcctctcttacagctcgagcagccttctcagtcgaaccgttcatgttgcg
agctgctggcggccgcaaca
>mm9_chr17_76444880_76445000_- RLTRETN_Mm
atcagaatgaatttgtcttagctccgtttcttctttcgccccgtctagat
tcctctcttacagctcaagtggccttctcagtcgaaccattcatgttgcg
agctgctggcggccgcaaca
>mm9_chr17_82373368_82373488_- RLTRETN_Mm
atcagaatgaatttgtcttagctccgtttcttctttcgccccgtctagat
tcctctcttacagctcgagtggccttctcagtcgaaccgttcacgttgcg
agctgctggcggccgcaaca
>mm9_chr17_88254474_88254594_+ RLTRETN_Mm
cagagtaactgtcatggctacattcttttctctcgccacctaggccctct
tctcttccaggtttccaaaatgcctttccaggctagaacccaggttgtgg
tctgctggccggacacaaca
>mm9_chr17_89879409_89879529_+ RLTRETN_Mm
tgatcagagtaactgtcttggctacattttttcttccgccccgtctagat
tcctctcttacagctcgagcggccttctcagtcgaaccgttcacgttgcg
agctgctggcggccgcaaca
>mm9_chr17_92079947_92080067_+ RLTRETN_Mm
tgatcagagtgacttttgacttggcttcattctttcttccgcccgtctag
ttcttctctttcagcccgagttgctatctcagttgaaccgttcattgcga
gctgtgggccggccgcaaca
>mm9_chr17_93353631_93353751_- RLTRETN_Mm
ttgatcagagtgaccttgacttggctccattctttcttctgctcgtctag
ttcctctctttcagcccgagttgccatctcagtcgaaccgttcattgtga
gctgctggtcaactgcaaca
>mm9_chr18_3739262_3739382_- RLTRETN_Mm
atcagaatgaatttgtcttggctccgtttcttctttcgccccgtctagat
tcctctcttacagcttgagtagccttctcagtcaaacccttcatgttgtg
agctgctggcggctgcaaca
>mm9_chr18_4431724_4431844_- RLTRETN_Mm
agagagctttgtcttggttccttccttatcttgagcagcccagcccctct
tctcttccaggtttccaaaatgcctttccaggctagaacccaggttgtga
tctactggccagacacaaca
>mm9_chr18_4532645_4532765_+ RLTRETN_Mm
atcagaatgaaattgtcttagctccgttttttcttccgccccgactagat
tcctctcttacagctcgagcggccttctcagtcgaaccgttcacgttgtg
agcttctggcggccgcaaca
>mm9_chr18_5868495_5868615_+ RLTRETN_Mm
atcagaatgaaattgtcttagctccgttttttcttccgccctgtctagat
tcctctcttacagctcgagcggccttctcagtcgaaccgttcacgttgcg
agctgctggcagccgcaaca
>mm9_chr18_6676238_6676358_+ RLTRETN_Mm
cagagacctttgtcttggttccttccttatcttgtgcagcccagcccctc
ttctcttccgggtttccaaaatgcctttccaggctagaacccaggctgtg
atctgctggccggacacaac
>mm9_chr18_7714210_7714330_+ RLTRETN_Mm
atcagaatgaatttgtcttagctccgtttcttctttcgccccgtctagat
tcctctcttacagctcgagtagccttctcagtcgaaccgttcatgttgcg
agctgctggcggccgcaaca
>mm9_chr18_7971402_7971522_- RLTRETN_Mm
atcagaatgaatttgtcttagctccgtttcttctttcgccctgtctagat
tcctctcttacagctcgagtagccttctcagtcaaaccgttcatgttacg
agctgctggcggccgcaaca
>mm9_chr18_9471216_9471336_- RLTRETN_Mm
cagagtaactgtcttggctacattcttttctctcaccacctagcccctct
tctcttccaggtttccaaaatgcctttccagggtagaacccaggttgtgg
tctgctggctggacacaaca
>mm9_chr18_9894355_9894475_- RLTRETN_Mm
cagagtaactgtcttggctacattcttttctctcgccacctagcccctct
tctcttccaggtttccaaaatgcctttccaggctagaacccaggttgtgg
tctgctggccggacacaaca
>mm9_chr18_10275827_10275947_- RLTRETN_Mm
gcagactagttgtcttggtttcattctctcttgcatctcctagctccctc
ttctcttccagagtccaggctgcctcccaggctagaacccagacatgtga
gctgctggccggcagcaaca
>mm9_chr18_35794887_35795007_+ RLTRETN_Mm
cagaatgcctgtcttagctgcatttctttatctcgccgcctagcccctct
tctcttccaggtttccaaaatgcctttccaggctagaacccaggctttga
tctgctggccggacacaaca
>mm9_chr18_38534485_38534605_+ RLTRETN_Mm
cagagtaactgtcttggctacattcttttctctcgccacctagcccctct
tctcttccaggtttccaaaatgcctttccaggctagaacccaggttgtgg
tctgctggacagacacaaca
>mm9_chr18_44895133_44895253_+ RLTRETN_Mm
cagagtaactgtcttggctacattcttttctctcgccacctagcctctct
tctcttccaggtttccaaaatgcctttccaggctagaacccaggttgtgg
tctgctggccggacacaaca
>mm9_chr18_53383410_53383530_- RLTRETN_Mm
tcagaacccttgtcttagctccatcctttctcacaccgcctagtttcctc
ttttcttccagattccaagatgccttccaggcgcgaacctggacatgtgg
gccgctggccagcctcaaca
>mm9_chr18_54493312_54493432_- RLTRETN_Mm
atcagaatgaatttgtcttagctccgtttcttctttcaccccgtctagat
tcctctcttacagctcgagtagccttctcagtcgaaccgttcatgttgcg
agctgctggcggccgcaaca
>mm9_chr18_85058226_85058346_- RLTRETN_Mm
tgatcagagtgacttttgacttggcttcgttctttcttccgcccgtctag
ttcttctctttcagcctgagttgccatctcagttaaaccgttcgttgtga
gctgcgggccggccgcaaca
>mm9_chr18_88107551_88107671_- RLTRETN_Mm
cagagtaactgtcttggctacattcttttctcttgccacctagcccctct
tctcttccaggtttccaaaatgcctttccaggctagaacccaggttgtgg
tctgctggccggacacaaca
>mm9_chr18_90174751_90174871_- RLTRETN_Mm
agagagctttgtcttggttccttccttatctcgtggagcccatcccctct
tctcttccaggtttcaaaaatgcctttccaggctagaacccaggttgtga
tctactggccagacacaaca
>mm9_chr19_3047781_3047901_- RLTRETN_Mm
tgaacaggatgaacttgtcttggctccatttcttctttctccccgtctag
ttcctcccttagctcaagtggccatctcagtcaaactgttcacgttgcga
gctgctggccggctgcaaca
>mm9_chr19_3052963_3053083_- RLTRETN_Mm
tgaaaaggatgaacttgtcttggctccgtttcttctttctccccgtctag
ttcctcccttagctcgagtggccatctcagtcaaactgttcacgttgcga
gctgctggccggctgcaaca
>mm9_chr19_3075824_3075944_- RLTRETN_Mm
cagaattttgtcttagctacatctttctctcatctgcctagctctccctt
ctcttccaggtttccaagatgcctttccagagtagaacccagacatgtga
gccactggccagacacaaca
>mm9_chr19_5184815_5184935_+ RLTRETN_Mm
cagaataactgtcttggctacatttctttctctcgccacctagcccctct
tctcttccaggtttccaaaatgcctttccaggctagaacccaggttgtgg
tctgctggccggacacaaca
>mm9_chr19_12739337_12739457_+ RLTRETN_Mm
cctgcggagccacacacgtgcacctttctactggaccagagattattcgg
tgggaattggatcccctcccccttccttcataactagtgtcgcaacaata
aaatttgagccttgatcaga
>mm9_chr19_13067994_13068114_- RLTRETN_Mm
ttgatcagagtgactttgacttggctccggtctttcttccaccggtctag
ttcctctcttgcagcccgagttgccatctcagttgaaccgttcgttgtga
gctgctggtcggctgcaaca
>mm9_chr19_29156151_29156271_+ RLTRETN_Mm
ttgatcagagtgactttgacttggctcccttctttcttccgcccgtctag
ttcctctcttgcagcctgagttgccatctcagttgaaccattcgttgcaa
gctgctggtcggccgcaaca
>mm9_chr19_33966221_33966341_+ RLTRETN_Mm
gagacctttgtcttggttccttccttatctcgcatagcccagcccctctt
cttttccaggtttccaaaatgcctttccaggctagaatccaaacctgtga
tctgctggccggacacaaca
>mm9_chr19_38949158_38949278_- RLTRETN_Mm
cagagtaattgtcttggctacattcctttctctcgccacctagcccctct
tctcttccaggtttccaaaatgcctttccaggctagaacccaggttgtgg
tctgctggccggccacaaca
>mm9_chrX_random_1783107_1783227_+ RLTRETN_Mm
tgatcagagtaactgtcttggctacatttcttcttttgccccgtctagat
tcctctcttacagctcgagcggccttctcagtcgaaccgttcacgttgcg
agctgctggcggccgcaaca
>mm9_chrY_random_1679696_1679816_+ RLTRETN_Mm
accagaatgaatttgttttagctccgtttcttctttcgccccgtctagat
tcctctcttacagctcgagtggccttctcagttgaaccattcatgttgcg
agatgctggcggccgcaaca
>mm9_chrY_random_2337922_2338042_- RLTRETN_Mm
tgatcagagtaactgtcttggctacattctttcttccgccccgtctagat
tcctctcttacagctcgagcggccttctcagtcgaaccgttcacgttgcg
agctgctggcggccgcaaca
>mm9_chrY_random_2540691_2540811_+ RLTRETN_Mm
accagaatgaatttgttttagctccgtttcttctttcgccccgtctagat
tcctctcttacagctcgagtggccttctcagttgaaccattcatgttgcg
agatgctggcggccgcaaca
>mm9_chrY_random_7148940_7149060_+ RLTRETN_Mm
atcagaatgaatttgttttagctccgtttcttctttcgccccgtctagat
tcctctcttacagctcgagtggccttctcagttgaaccattcatgttgcg
agatgcttgcggccgcaaca
>mm9_chrY_random_8725595_8725715_- RLTRETN_Mm
cagagtaactgtcttggctacattcttttttctcgccacctagcccctct
tctcttccaggtttccaaaatgcctttccaggctagaacccaggttgtgg
tctgctggccggacacaaca
>mm9_chrY_random_10689548_10689668_+ RLTRETN_Mm
cagagtaactgtcttggctacattcttttctcttgccacctagcccctct
tctcttccaggtttccaaaatgcctttccaggctagaacccaggttgtgg
tctgctggccggacacaaca
>mm9_chrY_random_12214345_12214465_+ RLTRETN_Mm
atcagaatgaatttgttttagctccgtttcttctttcgccccgtctagat
tcctctcttacagctcgagtggccttctcagttgaaccattcatgttgcg
agatgctggcggccgcaaca
>mm9_chrY_random_15097534_15097654_- RLTRETN_Mm
accagaatgaatttgttttagctccgtttcttctttcgccccgtctagat
tcctctcttacagctcgagtggccttctcagttgaaccattcatgttgcg
agatgctggcggccgcaaca
>mm9_chrY_random_22628676_22628796_- RLTRETN_Mm
cagagtaactgtcttggctacattcttttctcttgccaactagcccctct
tctcttccaggtttccaaaatgcctttccaggctagaacccaggttgtgg
tctgctggccggacacaaca
>mm9_chrY_random_29166612_29166732_+ RLTRETN_Mm
gatcagaatgaatttgttttagctccgtttcttctttcgccccgtctaga
ttcctctcttacagctcgagtggccttctcagttgaaccattcatgttgc
gagatgctggcggccaaaca
>mm9_chrY_random_30188022_30188142_+ RLTRETN_Mm
accagaatgaatttgttttagctccgtttcttctttcgccccgtctagat
tcctctcttacagctcgagtggccttctcagttgaaccattcatgttgcg
agatgctggcggccgcaaca
>mm9_chrY_random_33228915_33229035_- RLTRETN_Mm
atcagaatgaatttgttttagctccgtttcttctttcgccccgtctagat
tcctctcttacagctcgagtggccttctcagttgaaccattcatgttgcg
agatgcttgcggccgcaaca
>mm9_chrY_random_34295463_34295583_+ RLTRETN_Mm
tgatcagagtaactgtcttggctacattctttcttccgccccgtctagat
tcctctcttacagctcgagcggccttctcagtcgaaccgttcacgttgag
agctgctggcggccgcaaca
>mm9_chrY_random_39400235_39400355_- RLTRETN_Mm
atcagaatgaatttgttttagctccgtttcttctttcgccctgtctagat
tcctctcttacagctcgagtggccttctcagttgaaccattcagattgcg
agatgctggcggccgcaaca
>mm9_chrY_random_40208982_40209102_- RLTRETN_Mm
atcagaatgaatttgttttagctccgtttcttctttcgccccgtctagat
tcctctcttacagctcgagtggccttctcagttgaaccattcatgttgcg
agatgctggcggccgcaaca
>mm9_chrY_random_41818466_41818586_- RLTRETN_Mm
cagagtaactgtcttggctacattcttttttctcgccacctagcccctct
tctcttccaggtttccaaaatgcctttccaggctagaacccaggttgtgg
tctgctggccggacacaaca
>mm9_chrY_random_42652889_42653009_- RLTRETN_Mm
accagaatgaatttgttttagctccgtttcttctttcgccccgtctagat
tcctctcttacagctcgagtggccttctcagttgaaccattcatgttgcg
agatgctggcggccgcaaca
>mm9_chr17_random_443396_443516_- RLTRETN_Mm
cagaataaccgtcttggctacattcctttctctcgccacctagcccctct
tcacttccaggtttccaaaatgcctttccaggctagaacccaggttgtgg
tctgctggccggacacaaca
>mm9_chr17_random_451121_451241_+ RLTRETN_Mm
cagagtaactgtcttggctacattcttttctctcgccacctagcccctct
tctcttccaggtttccaaaatgcctttccaggctagaacccaggttgtgg
tctgctggccggacacaaca
>mm9_chrUn_random_3081803_3081923_+ RLTRETN_Mm
tcccctcccccttcctttataaccgagtgccgaaatagtaaaaattgaac
cttgagtagagagctttgtcttggttccttccttatctcgcgcagcccag
cccctcttctcttcccggtt
>mm9_chrUn_random_5660171_5660291_+ RLTRETN_Mm
gatcagagtacattttgacttggctctgttctttcttccatccgtttagt
tcccctctttcagcctgagctgccatttcagttgaactgttcctcgagag
ctgctggtcggcccacaaca
>mm9_chr1_133539143_133539263_+ RLTR4_Mm
tgaaagaccccaccataaggcttagcaagctagctgcagtaacgccattt
tgcaaggcataaaaaaagtaccagagctgggttctcaaaagttacaagga
agttcagttatagattaaca
>mm9_chr1_166153937_166154057_+ RLTR4_Mm
tgaaagaccccaccataaggcttagcaagctagctgcagtaacgccattt
tgcaaggcatgaaaaagtaccagagctgagttctcaaaagttacaagaaa
gttcagttaaagattaacag
>mm9_chr1_184187250_184187370_+ RLTR4_Mm
tgaaagaccccaccatcaggcttagcaagctagctgcagtaacgccattt
tgcaaggcatgaaaaagtaccagagctgagttctcaaaagttacaagaaa
gttcagttaaagattaacag
>mm9_chr1_193757491_193757611_+ RLTR4_Mm
tgaaagaccccaccatcaggcttagcaagctagctgcagtaacgccattt
tgcaaggcatgaaaaagtaccagagctgagttctcaaaagttacaagaaa
gttcagttaaagattaacag
>mm9_chr10_4628706_4628826_- RLTR4_Mm
tgaaagaccccaccataaggcttagcaagctagctgcagtaacgccattt
tgcaaggcatgaaaaagtaccagagctgggttctcaaaagttacaaggaa
gttcagttatagattaacag
>mm9_chr10_8270946_8271066_- RLTR4_Mm
tgaaagaccccaccatcaggcttagcaagctagctgcagtaacgccattt
tgcaaggcatgaaaaagtaccagagctgagttctcaaaagttacaagaaa
gttcagttaaagattaacag
>mm9_chr10_22454083_22454203_+ RLTR4_Mm
tgaaagaccccaccataaggcttagcaagctagctgcagtaacgccattt
tgcaaggcatgaaaaagtacccgagctgggttctcaaaagttacaaggaa
gttcagttatagattaacag
>mm9_chr10_41156453_41156573_+ RLTR4_Mm
tgaaagaccccaccatcaggcttagcaagctagctgcagtaacgccattt
tgcaaggcatgaaaaagtaccagagctaagttctcaaaagttacaagaaa
gttcagttaaagattaacag
>mm9_chr10_50147261_50147381_- RLTR4_Mm
tgaaagaccccaccatcaggcttagcaagctagctgcagtaacgccattt
tgcaaggcatgaaaaagtaccagagctgagttctcaaaagttacaagaaa
gttcagttaaagattaaggc
>mm9_chr11_5905654_5905774_+ RLTR4_Mm
tgaaagaccccaccataaggcttagcaagctagctgcagtaacaccattt
tgcaaggcatagaaaagtaccagagctgagttctcaaaagttacaaggaa
gttcagttaaagattaacag
>mm9_chr11_6658274_6658394_- RLTR4_Mm
tgaaagaccccaccatcaggcttagcaagctagctgcagtaacgccattt
tgcaaggcatgaaaaagtaccagagctgagttctcaaaagttacaagaaa
gttcagttaaagattaacag
>mm9_chr11_8820300_8820420_+ RLTR4_Mm
tgaaagaccccaccatcaggcttagcaagctagctgcagtaacgccattt
tgcaaggcatgaaaaagtaccagagctgagttctcaaaagttacaagaaa
gttcagttaaagattaacag
>mm9_chr11_60399390_60399510_- RLTR4_Mm
tgaaaaaccccaccataaggcttagcaagctagctgcagtaacgccattt
tgcaaggcatgaaaaagtaccagagctgggttctcaaaagttacaaggaa
gttcagttatagattaacag
>mm9_chr11_76362309_76362429_+ RLTR4_Mm
tgaaagaccccaccataaggcttagcaagctagctgtagtaacgccattt
tgcaaggcatgaaaaagtacccgagctgggttctcaaaagttacaaggaa
gttcagttatagattaacag
>mm9_chr11_86695817_86695937_+ RLTR4_Mm
tgaaagaccccaccataaggcttagcaagctagctgcagtaacgccattt
cgcaaggcatgaaaaagtaccagagctgggttctcaaaagttacaaggaa
gttcagttatagattaacag
>mm9_chr11_88758160_88758280_- RLTR4_Mm
tgaaagaccccatcataaggcttagcaagctagctgcagtaacgccattt
tgcaaggcatgaaaaagtaccagagctgagttctcaaaagctacaagaaa
gttcagtaaaagattaacag
>mm9_chr11_102944976_102945096_+ RLTR4_Mm
tgaaagaccccaccataaggcttagcaagctagctgcagtaacgccattt
cgcaaggcatgaaaaagtaccagagctgggttctcaaaagttacaaggaa
gttcagttatagattaacag
>mm9_chr12_19249005_19249125_+ RLTR4_Mm
tgaaagaccccaccataaggcttagcgagctagctgcagtaacgccattt
tgcaaggcataagaaaagtaccagagctgagttctcaaaagttacaagga
agttcagttaaagatcaagg
>mm9_chr12_20704752_20704872_+ RLTR4_Mm
tgaaagaccccaccataaggcttagcaagctagctgcagtaacgccattt
tgcaaggcatgaaaaagtaccagagctgagttctcaaaagttacaagaaa
gttcagttaaagattaacag
>mm9_chr12_55875210_55875330_+ RLTR4_Mm
tgaaagaccccaccatcaggcttagcaagctagctgcagtaacgccattt
tgcaaggcatgaaaaagtaccagagctgagttctcaaaagttacaagaaa
gttcagttaaagattaacag
>mm9_chr12_70647792_70647912_+ RLTR4_Mm
tgaaagaccccaccataaggcttagcaagctagctgcagtaacgccattt
tgcaaggcatgaaaaagtaccagagctgggttctcaaaagttacaaggaa
gttcagttatagattaacag
>mm9_chr13_21904278_21904398_+ RLTR4_Mm
tgaaagaccccaccataaggcttagcaagctagctgcagtaacgccattt
tgcaaggcatgaaaaagtaccagagctgggttctcaaaagttacaaggaa
gttcagttatagattaacag
>mm9_chr13_99765090_99765210_- RLTR4_Mm
tgaaagaccccaccatcaggcttagcaagctagctgcagtaacgccattt
tgcaaggcatgaaaaagtaccagagctgagttctcaaaagttacaagaaa
gttcagttaaagattaacag
>mm9_chr14_54917190_54917310_- RLTR4_Mm
aaaaagtcccacctcagtttcaggttccccaaatgaccaggaaatacccc
cagccttgatttgaactaaccactcagctcgcttctcgcttctgtacccg
cgctttttgctccccagccc
>mm9_chr14_54917471_54917591_- RLTR4_Mm
tgaaagaccccaccataaggcttagcaagctagctgcagtaacgccattt
tgcaaggcatgaaaaagtaccagagctgagttctcaaaagttacaaggaa
gttcagttaaagattaacag
>mm9_chr15_76397312_76397432_- RLTR4_Mm
tgaaagaccccaccatcaggcttagcaagctagctgcagtaacgccattt
tgcaaggcatgaaaaagtaccagagctgagttctcaaaagttacaagaaa
gttcagttaaagattaacag
>mm9_chr16_76144149_76144269_- RLTR4_Mm
tgaaagaccccaccatcaggcttagcaagctagctgcagtaacgccattt
tgcaaggcatgaaaaagtaccagagctgagttctcaaaagttacaagaaa
gttcagttaaagattaacag
>mm9_chr16_93706562_93706682_- RLTR4_Mm
tgaaagaccccaccatcaggcttagcaagctagctgcagtaacgccattt
tgcaaggcatgaaaaagtaccagagctgagttctcaaaagttacaagaaa
gttcagttaaagattaacag
>mm9_chr18_30426165_30426285_+ RLTR4_Mm
tgaaagaccccaccatcaggcttagcaagctagctgcagtaacgccattt
tgcaaggcatgaaaaagtaccagagctgagttctcaaaagttacaagaaa
gttcagttaaagattaacag
>mm9_chr18_82862942_82863062_+ RLTR4_Mm
tgaaagaccccaccatcaggcttagcaagctagctgcagtaacgccattt
tgcaaggcatgaaaaagtaccagagctgagttctcaaaagttacaagaaa
gttcagttaaagattaacag
>mm9_chr19_38449511_38449631_+ RLTR4_Mm
tgaaagaccccaccatcaggcttagcaagctagctgcagtaacgccattt
tgcaaggcatgaaaaagtaccagagctgagttctcaaaagttacaagaaa
gttcagttaaagattaacag
>mm9_chr2_15951043_15951163_- RLTR4_Mm
tgaaagaccccaccataaggcttagcaagctagctgcagtaacgccattt
tgcaaggcatgaaaaagtaccagagctgggttctcaaaagttacaaggaa
gttcagttatagattaacag
>mm9_chr2_57075683_57075803_- RLTR4_Mm
tgaaagaccccaccatcaggcttagcaagctagctgcagtaacgccattt
tgcaaggcatgaaaaagtaccagagctgagttctcaaaagttacaagaaa
gttcagttaaagattaacag
>mm9_chr2_156189018_156189138_- RLTR4_Mm
aaaaagtcccacctcagtttcaggttccccaaatgaccaggaaatacccc
aagccttgatttgaactaaccactcagctcgcttctcgcttctgtacccg
cgctttttgctccccagccc
>mm9_chr2_156189221_156189341_- RLTR4_Mm
tgaaagaccccaccataaggcttagcaagctagctgcagtaacgccattt
tgcaaggcatgaaaaagtaccagagctgagttctcaaaagttacaaggaa
gttcagttaaagattaacag
>mm9_chr3_66899999_66900119_+ RLTR4_Mm
tgaaagaccccaccataaggcttagcaagctagctgcagtaacgccattt
ttgcaaggcatgaaaaagtaccagagctgggttctcaaaagttacaagga
agttcagttatagattaaca
>mm9_chr3_151986103_151986223_+ RLTR4_Mm
tgaaagaccccaccataaggcttagcaagctagctgtagtaacgccattt
tgcaaggcatgaaaaagtacccgagctgggttctcaaaagttacaaggaa
gttcagttatagattaacag
>mm9_chr4_15169837_15169957_- RLTR4_Mm
tgaaagaccccaccataaggcttagcaagctagctgcagtaacgccattt
tgcaaggcatgaaaaagtaccagagctgggttctcaaaagttacaaggaa
gttcagttatagattaacag
>mm9_chr4_32884569_32884689_- RLTR4_Mm
tgaaagaccccaccataaggcttagcaagctagctgcagtaacgccattt
tgcaaggcatgaaaaagtaccagagctgggttctcaaaagttacaaggaa
gttcagttatagattaacag
>mm9_chr4_101544623_101544743_- RLTR4_Mm
tgaaagaccccaccatcaggcttagcaagctagctgcagtaacgccattt
tgcaaggcataaaaaagtaccagagctgagttctcaaaagttacaagaaa
gttcagttaaagattaacag
>mm9_chr4_107827501_107827621_- RLTR4_Mm
tgaaagaccccaccatcaggcttagcaagctagctgcagtaacgccattt
tgcaaggcatgaaaaagtaccagagctgagttctcaaaagttacaagaaa
gttcagttaaagattaacag
>mm9_chr4_132651871_132651991_+ RLTR4_Mm
tgaaagaccccaccataaggcttagcaagctagctgcagtaacgccattt
tgcaaggcatgaaaaagtaccagagctgagttctcaaaagctacaaggaa
gttcagttaaagattaacag
>mm9_chr4_132652133_132652253_+ RLTR4_Mm
cagctcgcttctcgcttctgtacccacgctttttgctccccagccccagc
cctataaaaagggtaagaactccacactcggcgcgccagtcctccgatag
actgagtcgcccgggtaccc
>mm9_chr4_133715305_133715425_+ RLTR4_Mm
tgaaagaccccaccataaggcttagcaagctagctgcagtaacgccattt
tgcaaggcatgaaaaagtaccagagctgagctctcaaaagttacaaggaa
gttcagttaaagattaacag
>mm9_chr4_133715553_133715673_+ RLTR4_Mm
aaaaagtcccacctcagtttcaggttccccaaatgaccaggaaatacccc
aagccttgatttgaactaaccactcagctcgcttctcgcttctgtacccg
cgctttttgctccccagccc
>mm9_chr5_23721125_23721245_+ RLTR4_Mm
tgaaagaccccaccataaggcttagcaagctagctgcagtaacgccattt
tgcaaggcatgaaaaagtaccagagctgagttctcaaaagttacaaggaa
gttcagttaaagattaacag
>mm9_chr5_23721367_23721487_+ RLTR4_Mm
aaaaagtcccacctcagtttcaggttccccaaatgaccaggaaatacccc
aagccttgatttgaactaaccactcagctcgcttctcgcttctgtacccg
cgctttttgctccccagccc
>mm9_chr5_24736516_24736636_+ RLTR4_Mm
tgaaagaccccaccataaggcttagcaagctagctgcagtaacgccattt
tgcaaggcatgaaaaagtaccagagctgggttctcaaaagttacaaggaa
gttcagttatagattaacag
>mm9_chr5_43599179_43599299_+ RLTR4_Mm
taaaagaccccaccataaggcttagcaagctagctgcagtaacgccattt
tgcaaggcatgaaaaagtaccagagctgggttctcaaaagttacaaagaa
gttcagttatagattaacag
>mm9_chr5_44525598_44525718_+ RLTR4_Mm
tgaaagaccccaccatcaggcttagcaagctagctgcagtaacgccattt
tgcaaggcatgaaaaagtaccagagctgagttctcaaaagttacaagaaa
gttcagttaaagattaacag
>mm9_chr5_77359540_77359660_+ RLTR4_Mm
tgaaagaccccaccatcaggcttagcaagctagctgcagtaacgccattt
tgcaaggcatgaaaaagtaccagagctgagttctcaaaagttacaagaaa
gttcagttaaagattaacag
>mm9_chr5_110336913_110337033_- RLTR4_Mm
tgaaagaccccaccataaggcttagcaagctagctgcagtaacgccattt
tgcaaggcatgaaaaagtaccagagctgggttctcaaaagttacaaggaa
gttcagttatagattaacag
>mm9_chr5_122642855_122642975_+ RLTR4_Mm
tgaaagaccccaccatcaggcttagcaagctagctgcagtaacgccattt
tgcaaggcatgaaaaagtaccagagctgagttctcaaaagttacaagaaa
gttcagttaaagattaacag
>mm9_chr5_145430707_145430827_+ RLTR4_Mm
tgaaagaccccaccatcaggcttagcaagctagctgcagtaacgccattt
tgcaaggcatgaaaaagtaccagagctgagttctcaaaagttacaagaaa
gttcagttaaagattaacag
>mm9_chr6_73244024_73244144_- RLTR4_Mm
tgaaagaccccaccataaggcttagcaagctagctgcagtaacgccattt
tgcaaggcatgaaaaagtaccagagctgggttctcaaaagttacaaggaa
gttcagttatagattaacag
>mm9_chr7_7031483_7031603_- RLTR4_Mm
tgaaagaccccaccatcaggcttagcaagctagctgcagtaacgccattt
tgcaaggcatgaaaaagtaccagagctgagttctcaaaagttacaagaaa
gttcagttaaagattaacag
>mm9_chr7_30400225_30400345_+ RLTR4_Mm
tgaaagaccccaccatcaggcttagcaagctagctgcagtaacgccattt
tgcaaggcatgaaaaagtaccagagctgagttctcaaaagttacaagaaa
gttcagttaaagattaacag
>mm9_chr7_31473658_31473778_+ RLTR4_Mm
tgaaagaccccaccatcaggcttagcaagctagctgcagtaacgccattt
tgcaaggcatgaaaaagtaccagagctgagttctcaaaagttacaagaaa
gttcagttaaagattaacag
>mm9_chr7_71271447_71271567_+ RLTR4_Mm
tgaaagaccccaccataaggcttagcaagctagctgcagtaacgccattt
tgcaaggcatgaaaaagtaccagagctgggttctcaaaagttacaaggaa
gttcagttatagattaacag
>mm9_chr7_123575622_123575742_+ RLTR4_Mm
tgaaagaccccaccatcaggcttagcaagctagctgcagtaacgccattt
tgcaaggcatgaaaaagtaccagagctgagttctcaaaagttacaagaaa
gttcagttaaagattaacag
>mm9_chr8_44405417_44405537_- RLTR4_Mm
aaaaagtcccacctcagtttcaggttccccaaatgaccaggaaatacccc
aagccttgatttgaactaaccactcagctcgcttctcgcttctgtacccg
cgctttttgctccccagccc
>mm9_chr8_44405697_44405817_- RLTR4_Mm
tgaaagaccccaccataaggcttagcaagctagctgcagtaacgccattt
tgcaaggcatgaaaaagtaccagagctgagttctcaaaagttacaagaaa
gttcagttaaagattaacag
>mm9_chr8_87655740_87655860_- RLTR4_Mm
aaaaagtcccacctcagtttcaggttccccaaatgaccgggaaatacccc
aagccttgatttgaactaaccactcagctcgcttctcgcttctgtacccg
cgctttttgctccccagccc
>mm9_chr8_87656021_87656141_- RLTR4_Mm
tgaaagaccccaccataagacttagcaagctagctgcagtaacgccattt
tgcaaggcatgaaaaagtaccagagctgagttctcaaaagttacaaggaa
gttcagttaaagattaacag
>mm9_chr8_93410189_93410309_+ RLTR4_Mm
tgaaagaccccaccataaggcttagcaagctagctgcagtaacgccattt
tgcaaggcatgaaaaagtaccagagctgagttctcaaaagctacaaggaa
gttcagttaaagattaacag
>mm9_chr8_93410451_93410571_+ RLTR4_Mm
cagctcgcttctcgcttctgtacccacgctttttgctccccagccccagc
cctataaaaagggtaagaactccacactcggcgcgccagtcctccgatag
actgagtcgcccgggtaccc
>mm9_chr8_122420820_122420940_- RLTR4_Mm
tgaaagaccccaccatcaggcttagcaagctagctgcagtaacgccattt
tgcaaggcatgaaaaagtaccagagctaagttctcaaaagttacaagaaa
gttcagttaaagattaacag
>mm9_chr8_125688615_125688735_+ RLTR4_Mm
tgaaagaccccaccataaggcttagcaagctagctgcagtaacgccattt
tgcaaggcatgaaaaagtaccagagctgggttctcaaaagttacaaggaa
gttcagttatagattaacag
>mm9_chrX_15051173_15051293_+ RLTR4_Mm
tgaaagaccccaccatcaggcttagcaagctagctgcagtaacgccattt
tgcaaggcatgaaaaagtaccagagctgagttctcaaaagttacaagaaa
gttcagttaaagattaacag
>mm9_chr1_133548077_133548197_+ RLTR4_Mm
cccgggtacccgtgttcccaataaagcctcttgctgtttacatccgaatc
gtggactcgctgatccttgggagggtctcctcagattgattgactgccca
cctggggggggggtctttca
>mm9_chr1_166159563_166159683_+ RLTR4_Mm
gtcgcccgggtacccgtgttctcaataaagcctcttgctgtttgcatccg
aatcgtggtctcgctggtccttgagagggtctcctcagattgattgacta
cccacgtcgggggtctttca
>mm9_chr1_184196111_184196231_+ RLTR4_Mm
gtcgcccgggtacccgtgttcccaataaagcctcttgctgtttgcatccg
aatcgtggtctcgctggtccttgagagggtctcctcagattgattgacta
cccacgtcgggggtctttca
>mm9_chr1_193766352_193766472_+ RLTR4_Mm
gtcgcccgggtacccgtgttcccaataaagcctcttgctgtttgcatccg
aatcgtggtctcgctggtccttgagagggtctcctcagattgattgacta
cccacgtcgggggtctttca
>mm9_chr10_4619787_4619907_- RLTR4_Mm
gtcgcccgggtacccgtgttcccaataaagcctcttgctgtttacatccg
aatcgtggactcgctgatccttgagagggtctcctcagattgattgactg
cccacctggggggtctttca
>mm9_chr10_8263932_8264052_- RLTR4_Mm
gtcgcccgggtacccgtgttcccaataaagcctcttgctgtttgcatccg
aatcgtggtctcgctggtccttgagagggtctcctcagattgattgacta
cccacgtcgggggtctttca
>mm9_chr10_22463008_22463128_+ RLTR4_Mm
cgcccgggtacccgtgttcccaataaagcctcttgctgtttacatccgaa
tcgtggactcgctgatccttgggagggtctcctcagattgattgactgcc
cacctggggggggtctttca
>mm9_chr10_41165314_41165434_+ RLTR4_Mm
gtcgcccgggtacccgtgttcccaataaagcctcttgctgtttgcatccg
aatcgtggtctcgctggtccttgagagggtctcctcagattgattgacta
cccacgtcgggggtctttca
>mm9_chr10_50139354_50139474_- RLTR4_Mm
gtcgcccgggtacccgtgttctcaataaagcctcttgctgtttgcatccg
aatcgtggtctcgctggtccttgagagggtctcctcagattgattgacta
cccacgtcgggggtctttca
>mm9_chr11_5911398_5911518_+ RLTR4_Mm
gtcgcccgggtacccgtattcccaataaagcctcttgctgtttgcatccg
aatcgtggactcgctgatccttgggagggtctcctcagattgattgactg
cccacctcgggggtctttca
>mm9_chr11_6649424_6649544_- RLTR4_Mm
gtcgcccgggtacccgtgttctcaataaagcctcttgctgtttgcatccg
aatcgtggtctcgctggtccttgagagggtctcctcagattgattgacta
cccacgtcgggggtctttca
>mm9_chr11_8829160_8829280_+ RLTR4_Mm
gtcgcccgggtacccgtgttctcaataaagcctcttgctgtttgcatccg
aatcgtggtctcgctggtccttgagagggtctcctcagattgattgacta
cccacctcgggggtctttca
>mm9_chr11_60392150_60392270_- RLTR4_Mm
gtcgcccgggtacccgtgttcccaataaagcctcttgctgtttacatccg
aatcgtggactcgctgatccttgggagggtctcctcagattgattgactg
cccacctggggggtctttca
>mm9_chr11_76371234_76371354_+ RLTR4_Mm
cgcccgggtacccgtgttcccaataaagcctcttgctgtttacatccgaa
tcgtggactcgctgatccttgggagggtctcctcagattgattgactgcc
cacctggggggggtctttca
>mm9_chr11_86704738_86704858_+ RLTR4_Mm
gtcgcccgggtacccgtgttcccaataaagcctcttgctgtttacatccg
aatcgtggactcgctgatccttgggagggtctcctcagattgattgactg
cccacctggggggtctttca
>mm9_chr11_102953898_102954018_+ RLTR4_Mm
gtcgcccgggtacccgtgttcccaataaagcctcttgctgtttacatccg
aatcgtggactcgctgatccttgggagggtctcctcagattgattgactg
cccacctggggggtctttca
>mm9_chr12_19255449_19255569_+ RLTR4_Mm
gtcgcccgggtacccgtgttcccaataaagcctcttgctgtttacatccg
aatcgtggactcgctgatccttgggagggtctcctcagattgattgacta
cccacctcgggggtctttca
>mm9_chr12_20710393_20710513_+ RLTR4_Mm
gtcgcccgggtacccgtgttcccaataaagcctcttgctgtttgcatccg
aatcgtggactcgctgatccttgggaaggtctcctcagattgattgacta
cccacctcgggggtctttca
>mm9_chr12_55884072_55884192_+ RLTR4_Mm
gtcgcccgggtacccgtgttcccaataaagcctcttgctgtttgcatccg
aatcgtggtctcgctggtccttgagagggtctcctcagattgattgacta
cccacgtcgggggtctttca
>mm9_chr12_70656713_70656833_+ RLTR4_Mm
gtcgcccgggtacccgtgttcccaataaagcctcttgctgtttacatccg
aatcgtggactcgctgatccttgggagggtctcctcagattgattgactg
cccaccaggggggtctttca
>mm9_chr13_21911945_21912065_+ RLTR4_Mm
gtcgcccgggtacccgtgttcccaataaagcctcttgctgtttacatccg
aatcgtggactcgctgatccttgggagggtctcctcagattgattgactg
cccacctggggggtctttca
>mm9_chr13_99756229_99756349_- RLTR4_Mm
gtcgcccgggtacccgtgttcccaataaagcctcttgctgtttgcatccg
aatcgtggtctcgctggtccttgagagggtctcctcagattgattgacta
cccacgtcgggggtctttca
>mm9_chr14_54912047_54912167_- RLTR4_Mm
tcgcccgggtacccgtgttcaccaataaagcctcttgctgattacatccg
aatcgtggtctcgctgatccttgggagggtctcctcagattgattgacta
cccaccgcgggggtctttca
>mm9_chr14_54912318_54912438_- RLTR4_Mm
cggctcaaggccaagaaccggtggtacccacctgggccccggctcagggc
caagaacagatggtacccagataaggcggaaccagcaacagtttctgaaa
aagtcccacctcagtttcag
>mm9_chr15_76390246_76390366_- RLTR4_Mm
gtcgcccgggtacccgtgttcccaataaagcctcttgctgtttgcatccg
aatcgtggtctcgctggtccttgagagggtctcctcagattgattgacta
cccacgtcgggggtctttca
>mm9_chr16_76135287_76135407_- RLTR4_Mm
gtcgcccgggtacccgtgttcccaataaagcctcttgctgtttgcatccg
aatcgtggtctcgctggtccttgagagggtctcctcagattgattgacta
cccacgtcgggggtctttca
>mm9_chr16_93697701_93697821_- RLTR4_Mm
gtcgcccgggtacccgtgttctcaataaagcctcttgctgtttgcatccg
aatcgtggtctcgctggtccttgagagggtctcctcagattgattgacta
cccacgtcgggggtctttca
>mm9_chr18_30431734_30431854_+ RLTR4_Mm
gtcgcccgggtacccgtgttcccaataaagcctcttgctgtttgcatccg
aaacgtggactcgctgatccttgggagggtctcctcagattaattgacta
cccacctcgggagtctttca
>mm9_chr18_82871702_82871822_+ RLTR4_Mm
gtcgcccgggtacccgtgttcccaataaagcctcttgctgtttgcatccg
aatcgtggtctcgctggtccttgagagggtctcctcagattgattgacta
cccacgtcgggggtctttca
>mm9_chr19_38456453_38456573_+ RLTR4_Mm
gtcgcccgggtacccgtgttcccaataaagcctcttgctgtttgcatccg
aatcgtggtctcgctggtccttgagagggtctcctcagattgattgacta
cccacgtcgggggtctttca
>mm9_chr2_15942121_15942241_- RLTR4_Mm
gtcgcccgggtacccgtgttcccaataaagcctcttgctgtttacatccg
aatcgtggactcgctgatccttgggagggtctcctcagattgattgactg
cccacctggggggtctttca
>mm9_chr2_57066822_57066942_- RLTR4_Mm
gtcgcccgggtacccgtgttctcaataaagcctcttgctgtttgcatccg
aatcgtggtctcgctggtccttgagagggtctcctcagattgattgacta
cccacgtcgggggtctttca
>mm9_chr3_66907596_66907716_+ RLTR4_Mm
gtcgcccgggtacccgtgttcccaataaagcctcttgctgtttacatccg
aatcgtggactcgctgatccttgggagggtctcctcagattgattgactg
cccacctggggggtctttca
>mm9_chr3_151995026_151995146_+ RLTR4_Mm
tcgcccgggtacccgtgttcccaataaagcctcttgctgtttacatccga
atcgtggactcgctgatccttgggagggtctcctcagattgattgactgc
ccacctgggggggtctttca
>mm9_chr4_15163351_15163471_- RLTR4_Mm
gtcgcccgggtacccgtgttcccaataaagcctcttgctgtttacatccg
aatcgtggactcgctgatccttgggagggtctcctcagattgattgactg
cccacctggggggtctttca
>mm9_chr4_32877327_32877447_- RLTR4_Mm
gtcgcccgggtacccgtgttcccaataaagcctcttgctgtttgcatccg
aatcgtggtctcgctggtccttgagagggtctcctcagattgattgacta
cccacgtcgggggtctttca
>mm9_chr4_101535761_101535881_- RLTR4_Mm
gtcgcccgggtacccgtgttcccaataaagcctcttgctgtttgcatccg
aatcgtggtctcgctggtccttgagagggtctcctcagattgattgacta
cccacgtcgggggtctttca
>mm9_chr4_107818638_107818758_- RLTR4_Mm
gtcgcccgggtacccgtgttctcaataaagcctcttgctgtttgcatccg
aatcgtggtctcgctggtccttgagagggtctcctcagattgattgacta
cccacgtcgggggtctttca
>mm9_chr4_132657150_132657270_+ RLTR4_Mm
agttcagttaaagattaacagctaaaaatcaaggctgaataatactagga
caagggccaaacaggataccgatggtacccacctgggccccggctcaagg
ccaagaacagatgataccca
>mm9_chr4_132657418_132657538_+ RLTR4_Mm
gtcgcccgggtacccgtgttcccaataaagcctcttgctgtttgcatccg
aatcgtgggctcgctgattcttgggaaggtctcctcagattaattgacta
cccacctcgggagtctttca
>mm9_chr4_133720221_133720341_+ RLTR4_Mm
agggccaaacaggatatcggtggtcaagcgcctgggccccggctcagggc
caagaacagatggtacccagataaagcggaaccagcaacagtttctgaaa
aagtcccacctcagtttcag
>mm9_chr4_133720497_133720617_+ RLTR4_Mm
gtcgcccgggtacccgtgttcccaataaagcctcttgctgattacatccg
aatcgtggtctcgctgatccttgggagggtctcctcagattgattgacca
cccacctcgggggtctttca
>mm9_chr5_24745368_24745488_+ RLTR4_Mm
gtcgcccgggtacccgtgttcccaataaagcctcttgctgtttacatccg
aatcgtggactcgctgatccttgggagggtctcctcagattgattgactg
cccacctggggggtctttca
>mm9_chr5_43608100_43608220_+ RLTR4_Mm
gtcgcccgggtacccgtgttcccaataaagcctcttgctgtttacatccg
aatcgtggactcgctgatccttgggagggtctcctcagattgattgactg
cccacctggggggtctttca
>mm9_chr5_44534460_44534580_+ RLTR4_Mm
gtcgcccgggtacccgtgctcccaataaagcctcttgctgtttgcatccg
aatcgtggtctcgctggtccttgagagggtctcctcagattgattgacta
cccacgtcgggggtctttca
>mm9_chr5_77368402_77368522_+ RLTR4_Mm
gtcgcccgggtacccgtgctcccaataaagcctcttgctgtttgcatccg
aatcgtggtctcgctggtccttgagagggtctcctcagattgattgacta
cccacgtcgggggtctttca
>mm9_chr5_110329567_110329687_- RLTR4_Mm
gtcgcccgggtacccgtattcccaataaagcctcttgctgtttacatccg
aatcgtggactcgctgatccttgggagggtctcctcagattgatcgacta
cccaccctgggagtctttca
>mm9_chr5_122650097_122650217_+ RLTR4_Mm
gtcgcccgggtacccgtgttcccaataaagcctcttgctgtttgcatccg
aatcgtggtctcgctggtccttgagagggtctcctcagattgattgacta
cccacgtcgggggtctttca
>mm9_chr5_145439568_145439688_+ RLTR4_Mm
gtcgcccgggtacccgtgttcccaataaagcctcttgctgtttgcatccg
aatcgtggtctcgctggtccttgagagggtctcctcagattgattgacta
cccacgtcgggggtctttca
>mm9_chr6_73236785_73236905_- RLTR4_Mm
gtcgcccgggtacccgtgttcccaataaagcctcttgctgtttacatccg
aatcgtggactcgctgatccttgggagggtctcctcagattgattgactg
cccacctggggggtctttca
>mm9_chr7_7022621_7022741_- RLTR4_Mm
gtcgcccgggtacccgtgttcccaataaagcctcttgctgtttacatccg
aatcgtggtctcgctggtccttgagagggtctcctcagattgattgacta
cccacgtcgggggtctttca
>mm9_chr7_30408804_30408924_+ RLTR4_Mm
gtcgcccgggtacccgtgttctcaataaagcctcttgctgtttgcatccg
aatcgtggtctcgctggtccttgagagggtctcctcagattgattgacta
cccacctcgggggtctttca
>mm9_chr7_31482519_31482639_+ RLTR4_Mm
gtcgcccgggtacccgtgttcccaataaagcctcttgctgtttgcatccg
aatcgtggtctcgctggtccttgagagggtctcctcagattgattgacta
cccacgtcgggggtctttca
>mm9_chr7_71280368_71280488_+ RLTR4_Mm
gtcgcccgggtacccgtgttcccaataaagcctcttgctgtttacatccg
aatcgtggactcgctgatccttgggagggtctcctcagattgattgactg
cccacctggggggtctttca
>mm9_chr7_123581176_123581296_+ RLTR4_Mm
gtcgcccgggtacccgtgttctcaataaagcctcttgctgtttgcatccg
aatcgtggtctcgctggtccttgagagggtctcctcagattgattgacta
cccacctcgggggtctttca
>mm9_chr8_44397083_44397203_- RLTR4_Mm
gtcgcccgggtacccgtgttcccaataaagcctcttgctgattacatccg
aatcgtggtctcgctgatccttgggagggtctcctcagattgattgacta
cccacctcgggggtctttca
>mm9_chr8_44397353_44397473_- RLTR4_Mm
cggctcaaggccaagaaccgatggtacccacctgggccccggctcagggc
caagaacagatgatacccagataaggcggaaccagcaacagtttctgaaa
aagtcccacctcagtttcag
>mm9_chr8_87649753_87649873_- RLTR4_Mm
gtcgcccgggtacccgtgttcccaataaagcctcttgctgattacatccg
aatcgtggtctcgctgatccttgggagggtctcctcagattgattgacta
cccacctcgggggtctttca
>mm9_chr8_87650023_87650143_- RLTR4_Mm
cggctcaaggccaagaaccgatggtacccacctgggccccggctcagggc
caagaacagatgatacccagataaggcggaaccagcaacagtttctgaaa
aagtcccacctcagtttcag
>mm9_chr8_93415469_93415589_+ RLTR4_Mm
agttcagttaaagattaacagctaaaaatcaaggctgaataatactagga
caagggccaaacaggataccgatggtacccacctgggccccggctcaagg
ccaagaacagatgataccca
>mm9_chr8_93415737_93415857_+ RLTR4_Mm
gtcgcccgggtacccgtgttcccaataaagcctcttgctgtttgcatccg
aatcgtgggctcgctgattcttgggaaggtctcctcagattaattgacta
cccacctcgggagtctttca
>mm9_chr8_122413464_122413584_- RLTR4_Mm
gtcgcccgggtacccgtgttctcaataaagcctcttgctgtttgcatccg
aatcgtggtctcgctggtccttgagagggtctcctcagattgattgacta
cccacgtcgggggtctttca
>mm9_chr8_125695857_125695977_+ RLTR4_Mm
gtcgcccgggtacccgtgttcccaataaagcctcttgctgtttacatccg
aatcgtggactcgctgatccttgggagggtctcctcagattgactgactg
cccacctggggggtctttca
>mm9_chrX_15060034_15060154_+ RLTR4_Mm
gtcgcccgggtacccgtgctcccaataaagcctcttgctgtttgcatccg
aatcgtggtctcgctggtccttgagagggtctcctcagattgattgacta
cccacgtcgggggtctttca
>mm9_chrX_52416860_52416980_+ RLTR4_Mm
gtcgcccgggtacccgtgttctcaataaagcctcttgctgtttgcatccg
aatcgtggtctcgctggtccttgagagggtctcctcagattgattgacta
cccacctcgggggtctttca
